# Supplementary material for: Plasmid DNA Prime/Protein Boost Vaccination against Campylobacter jejuni in Broilers: Impact of Vaccine Candidates on Immune Responses and Gut Microbiota
Source: Pharmaceutics. 2023 May 3;15(5):1397. doi: 10.3390/pharmaceutics15051397 (PMC10221711; doi:10.3390/pharmaceutics15051397)
Supplement: Supplementary file 1 [file pharmaceutics-15-01397-s001.zip]

Archive with 2 entries (2 files):
- Table S1_alphadiversity-pharmaceutics GB.xls
- Table S2_relative-abundance-pharmaceutics GB.xls
