# Supplementary material for: Plasmid DNA Prime/Protein Boost Vaccination against Campylobacter jejuni in Broilers: Impact of Vaccine Candidates on Immune Responses and Gut Microbiota
Source: Pharmaceutics. 2023 May 3;15(5):1397. doi: 10.3390/pharmaceutics15051397 (PMC10221711; doi:10.3390/pharmaceutics15051397)
Supplement: Supplementary file 1 [file pharmaceutics-15-01397-s001.zip › Table S1_alphadiversity-pharmaceutics GB.xls]

## Sheet: alpha-diversity
Table S1 : Alpha diversity index values for all the chicken caecal samples on D42.
	Group	Sample	Observed_richness	Chao1	Standard Error.chao1	Shannon	InvSimpson
	YP437A	GN122	379	431.69	14.8448	3.94814	17.3433
		GN123	370	452.685	22.3131	3.63231	11.5739
		GN124	329	381.714	15.2757	3.63906	10.0745
		GN125	294	410.435	30.5158	3.27113	10.7176
		GN126	348	411.75	18.126	3.75387	14.0865
		GN127	372	416.776	12.985	3.56015	8.90108
		GN128	348	451.019	26.6019	3.62573	12.0952
		GN129	342	413.518	19.7762	3.47171	9.11392
		GN130	373	429.568	15.488	3.79598	11.175
		GN131	326	380.185	16.1888	3.76624	10.897
		GN132	324	391.857	20.5049	3.64371	13.2903
		GN133	347	422.566	20.9263	3.7266	12.0711
		GN134	338	367.792	9.82683	3.69334	14.6704
		GN135	398	474.154	19.958	3.86367	11.231
		GN498	313	359.222	15.0391	3.58539	10.6094
		GN137	362	437.75	19.6504	3.59909	12.1489
	YP9817P	GN180	305	359.022	16.818	3.55242	10.8911
		GN181	307	378.942	20.2555	3.24982	7.89144
		GN182	342	387.31	13.9339	3.61716	11.137
		GN183	332	390.52	17.4895	3.54672	9.46126
		GN184	307	345.121	12.2807	3.22199	7.76589
		GN185	302	340.442	13.2557	3.63975	10.72
		GN186	309	353.688	14.4331	3.31839	7.73451
		GN187	350	403.121	15.6729	3.71509	11.191
		GN188	303	367.49	18.9264	3.26419	7.76307
		GN189	266	326.375	18.9877	3.00942	7.04937
		GN191	324	412.2	23.3363	3.12119	6.78433
		GN192	306	341.882	12.1025	3.28906	6.93313
	Placebo	GN214	338	391.365	16.156	3.86342	11.8805
		GN215	316	378.66	18.1448	3.56612	11.1766
		GN216	263	309.887	14.6015	2.95985	6.5098
		GN217	309	390.07	23.3899	3.30521	7.76258
		GN218	310	342.047	11.592	3.81423	13.2297
		GN219	365	426.615	17.022	3.35107	8.05367
		GN220	273	340.234	19.7546	3.04697	7.12704
		GN221	278	336.184	18.7109	3.16114	7.02504
		GN222	340	390.968	14.9573	3.20526	7.07647
		GN223	333	393.103	17.1873	3.35818	7.23661
		GN224	363	403.217	12.278	3.82131	14.0611
		GN225	332	384.133	16.464	3.52141	9.76101
		GN226	324	360.85	11.8913	3.06747	6.35278
		GN227	336	401.268	18.4511	3.3536	9.15181
		GN228	304	355.692	16.9737	3.82391	12.9922
		GN229	336	398.045	17.0465	3.3706	8.81664
	Challenge	GN251	328	391.382	18.1299	3.39234	8.81998
		GN252	336	400.8	18.8958	3.8098	13.9239
		GN253	365	423.603	15.9474	3.76753	13.6519
		GN254	359	402.353	13.9065	4.07693	19.5796
		GN255	349	456.12	27.886	3.66385	13.1979
		GN257	315	365	15.0474	3.51334	11.3877
		GN258	364	424.936	16.1571	3.59602	10.4982
		GN259	321	394.125	20.1136	3.49786	12.6397
		GN260	313	388.477	21.9846	3.65767	9.96297
		GN261	362	393.5	10.5482	3.8235	13.5843
		GN262	317	363.25	14.0332	3.3303	9.60225
		GN263	374	412.149	11.8971	3.91561	14.9548
		GN264	351	428.782	21.1854	3.85395	14.2741
		GN265	351	403.163	16.1201	3.81748	12.1689
	Negative	GN275	349	383.706	11.812	4.14809	23.1681
		GN277	384	429.5	13.5624	4.12345	15.6975
		GN284	385	498.051	27.7584	3.79411	11.4285
		GN287	340	392.258	15.2361	3.90658	16.823
		GN290	341	397.018	16.5215	3.65754	10.1408
		GN291	360	403.182	13.0559	3.67817	12.2824
		GN292	366	437.3	19.3815	3.94244	14.1999
		GN293	382	447.632	18.4452	4.11319	17.7865
		GN295	349	440.667	24.1638	3.62757	10.3041
		GN296	309	341.412	11.2396	3.80801	15.7797
		GN298	392	420.5	9.96317	3.99372	14.1341
		GN299	329	371.387	13.0657	3.61254	11.1626
		GN300	371	429.525	16.6389	3.86673	12.1146
		GN85	354	415.949	17.5068	3.52019	8.21276
