# Supplementary material for: Plasmid DNA Prime/Protein Boost Vaccination against Campylobacter jejuni in Broilers: Impact of Vaccine Candidates on Immune Responses and Gut Microbiota
Source: Pharmaceutics. 2023 May 3;15(5):1397. doi: 10.3390/pharmaceutics15051397 (PMC10221711; doi:10.3390/pharmaceutics15051397)
Supplement: Supplementary file 1 [file pharmaceutics-15-01397-s001.zip › Table S2_relative-abundance-pharmaceutics GB.xls]

## Sheet: Table_abundance
Table S2 : Table showing relative abundance of OTUs and their taxonomic affiliation in chicken caecal samples on day 42.
	Taxonomic affiliation based on SILVA 16S database (version 138.1 filtered at a pintail score of 80)	Relative abundance (%) in chickens' cecal samples in the different groups on D42
		YP437																YP9817												Placebo																Challenge
		GN122	GN123	GN124	GN125	GN126	GN127	GN128	GN129	GN130	GN131	GN132	GN133	GN134	GN135	GN498	GN137	GN180	GN181	GN182	GN183	GN184	GN185	GN186	GN187	GN188	GN189	GN191	GN192	GN214	GN215	GN216	GN217	GN218	GN219	GN220	GN221	GN222	GN223	GN224	GN225	GN226	GN227	GN228	GN229	GN251	GN252	GN253	GN254
OTU_1	Bacteria;Bacteroidota;Bacteroidia;Bacteroidales;Bacteroidaceae;Bacteroides;Bacteroides fragilis	13.1157	21.9322	29.2378	19.9608	17.6503	21.9287	20.2332	14.3317	26.1571	26.9026	20.5057	24.8416	14.5949	27.0588	25.5121	15.7216	23.3537	25.9605	16.8449	11.7927	18.8278	9.614	11.524	16.4691	21.4476	28.1307	29.5087	20.7948	26.5756	25.3356	23.3746	26.6294	23.9466	14.4445	28.7161	21.8221	23.2398	12.8323	15.1765	20.1168	25.9084	22.8149	24.4609	26.5002	28.528	19.3678	14.5167	11.7874
OTU_2	Bacteria;Firmicutes;Clostridia;Oscillospirales;Ruminococcaceae;Faecalibacterium;unknown species	15.8092	13.6719	5.30906	7.74253	3.78298	24.0649	14.3823	27.7019	9.10727	3.08493	10.2626	4.11078	15.0774	8.05484	0.0329236	20.7056	17.0109	22.1184	22.417	28.1851	27.7381	26.3709	30.6474	23.3429	28.2323	22.9478	22.9002	31.8225	2.14404	9.85214	30.3809	22.1195	0.573572	28.5905	22.9018	29.0895	27.5848	34.912	18.6532	23.2112	29.1381	17.2898	1.06701	17.499	15.5731	16.031	17.7213	5.20624
OTU_3	Bacteria;Bacteroidota;Bacteroidia;Bacteroidales;Bacteroidaceae;Bacteroides;unknown species	2.26341	3.42511	4.74782	3.51753	2.86324	3.80155	3.53465	2.49042	4.60314	4.59617	3.33242	4.26196	2.52723	4.79259	4.40079	2.56872	3.68419	4.48111	3.01282	1.85836	3.34249	1.76768	1.66653	2.64432	3.77409	4.76659	5.14712	3.65464	4.25972	4.32571	3.7122	4.56012	4.197	2.4304	4.66961	3.65105	4.22542	2.36551	2.54705	3.41657	4.63262	3.54789	4.21001	4.38155	5.43726	3.46304	2.62644	2.23843
OTU_4	Bacteria;Proteobacteria;Gammaproteobacteria;Enterobacterales;Enterobacteriaceae;Escherichia-Shigella;Multi-affiliation	6.31387	4.47313	5.46075	13.3527	0.481769	1.96181	1.2708	9.5677	2.5383	0.149875	10.3329	0.199427	6.99408	0.646824	0.384109	0.669572	0.242131	2.22438	0.179201	3.45322	0.0915751	1.5873	1.13324	5.84976	2.38714	0.154078	3.01281	0.0691563	1.94545	1.7198	1.61644	0.76719	3.81646	11.3204	2.2315	0.430992	0.3189	4.06282	6.00862	4.45026	3.28522	14.4687	5.31274	4.26929	1.61325	0.351243	2.41469	1.65158
OTU_5	Bacteria;Firmicutes;Clostridia;Oscillospirales;Ruminococcaceae;Faecalibacterium;unknown species	8.03164	0.104802	0.0568828	0.456757	15.0936	0.0348766	11.8224	0.578327	0.504059	0	0.390213	0.0160829	10.7825	0	0.00365818	7.39938	0	0.0485319	0	0.00924556	0.00457875	0.00601251	0.00833264	0	0	0.00655652	0	0	0	7.36158	0.0101984	0	0	0.00459432	0.157031	1.2583	0.00498281	0	0	0.127534	0.00504643	0.00615953	0.00446449	5.14016	0.363933	0.867131	2.94812	16.6331
OTU_6	Bacteria;Firmicutes;Clostridia;Oscillospirales;Ruminococcaceae;unknown genus;unknown species	0.409954	0.995617	0.356466	0.317744	0.750027	2.7073	0.927551	0.683149	0.579668	1.66944	0.398018	0.569333	0.94592	0.902273	4.84709	0.813226	2.78688	0.659225	4.17203	1.31749	1.93681	1.26864	2.0415	1.62026	1.47029	3.25859	2.65522	1.49484	3.91926	0.639681	1.91219	3.21933	7.77631	1.59882	1.24799	1.54067	4.41477	1.61928	3.56738	3.02054	1.36758	1.3243	5.10737	0.959314	0.391092	0.971407	0.553791	2.38095
OTU_7	Bacteria;Firmicutes;Clostridia;Oscillospirales;Oscillospiraceae;Colidextribacter;unknown species	1.29049	1.36719	0.834281	0.40711	0.684332	2.08388	0.890869	0.983156	1.48518	1.80266	0.80384	1.0872	1.46665	1.77877	1.61326	1.98437	2.1222	1.27801	1.13121	1.38221	1.25916	1.66546	1.62486	1.56414	1.18357	0.786782	1.10376	0.617087	1.52393	1.92953	1.8663	1.08267	1.33466	1.59882	0.355387	1.92708	1.41512	1.38029	2.23717	2.1815	1.10517	1.33662	4.74575	1.77915	0.972298	1.58608	1.00578	1.31623
OTU_8	Bacteria;Firmicutes;Bacilli;Bacillales;Bacillaceae;Multi-affiliation;Multi-affiliation	0.002887	0.624047	0.193402	14.0478	5.47465	0.322609	2.51539	1.01207	3.90646	2.21898	4.03871	1.60829	2.24537	1.69206	0.0841381	0.00486962	0	2.51557	0.694406	0.573225	0.714286	0	0.508291	0.85572	1.46696	0.458956	0.977052	1.66507	0.00405301	0.587248	0	1.79967	0.430179	0.174584	6.94244	0.0842168	0.134536	0.434083	0.0906961	0	3.10355	0.412689	0.191973	0.326575	1.18957	0.219527	0.415343	0.09222
OTU_9	Bacteria;Firmicutes;Bacilli;Lactobacillales;Lactobacillaceae;Lactobacillus;Multi-affiliation	0.756395	0.00476372	0	0.0372356	0.00547465	0.261575	0.115289	0.0108436	0.0738087	0	0	0.0482486	0	0.13827	0	0	4.11622	0.262881	5.28644	0.850592	1.6163	1.81578	0.291642	2.00603	0.113356	0.56386	0.633535	1.03202	0.283711	4.57739	0.178471	0.38001	4.95257	0.101075	0.0247944	2.94759	2.65085	0.0195093	1.77613	0.281917	0.0807428	0.00615953	0.205366	2.37787	3.54155	0.795785	1.78353	2.70791
OTU_10	Bacteria;Firmicutes;Clostridia;Oscillospirales;[Eubacterium] coprostanoligenes group;unknown genus;unknown species	2.7109	0.0762195	2.73417	0.680171	1.08946	0.00435958	0.102188	1.29401	1.46717	0.528726	1.00675	2.03287	0	1.91001	1.2767	0	0	1.30227	0	0	0	0	0	0	0	0	0	0	1.64147	0.471896	0	0.30114	0	2.27878	0	0	1.82869	2.17041	0	0	0	0.0554358	0	0.00340182	1.9446	0.00548817	0.838831	2.88397
OTU_11	Bacteria;Firmicutes;Clostridia;Oscillospirales;Oscillospiraceae;UCG-005;unknown species	0.002887	2.7963	2.84414	0	0.0383226	0.20926	0.0681252	0.0578327	0.687681	5.81182	0.0312171	8.74586	0.00955475	1.09679	11.1172	0.0170437	0	1.08388	0.112001	0	0.0137363	0	0	0	0	0	0.219626	0.00531971	0.00405301	0	0	1.16154	0.00551511	0.13783	0	0	0	0.00975467	0	0.00671231	0	0	0	0.80283	0.0380228	1.99221	0.150664	0.888665
OTU_12	Bacteria;Firmicutes;Clostridia;Oscillospirales;Oscillospiraceae;unknown genus;unknown species	0.0692881	0.20484	0.587789	0.19859	0.104018	1.32095	0.146731	0.368684	0.174621	0.453789	0.0429235	0.167262	0.27231	0.721819	0.36216	0.209393	0.973271	1.41956	1.09761	0.434541	1.17674	0.348725	0.633281	1.87276	0.436754	1.05232	0.633535	1.48952	0.109431	2.01867	0.086686	1.87854	0.557026	0.868327	0.814083	1.31774	1.06134	0.268253	1.12614	0.892737	0.736778	0.117031	1.12505	0.755205	1.24932	0.713462	0.643375	1.01442
OTU_13	Bacteria;Campylobacterota;Campylobacteria;Campylobacterales;Campylobacteraceae;Campylobacter;Multi-affiliation	2.09885	0	0.060675	0.00248238	0	2.71602	0	0	0	0	0.234128	0	0.0955475	0.0468713	1.42303	4.01013	1.63794	0	4.59204	2.88924	0	6.51154	0.416632	0	0.010002	1.42276	0.225257	0	1.90897	0	0.769976	0.00717	0.0165453	0.00918864	0.0537212	0.0198157	0	1.59489	0	0	0	0.0123191	1.80365	0.571506	0.353069	1.64645	0.012216	0
OTU_14	Bacteria;Firmicutes;Clostridia;Oscillospirales;Oscillospiraceae;Oscillibacter;unknown species	2.01224	0.147675	0.367842	0.394698	0.257309	0.231058	0.728416	0.777127	1.27455	0.237302	0.199009	0.537167	0.578062	0.299977	0.373134	0.44557	1.0065	0.84122	0.330403	1.28513	0.558608	1.46104	0.783268	0.750509	1.79036	0.308156	0.382937	0.18619	2.37507	0.272651	0.617001	0.25812	2.47629	0.367546	0.0247944	0.71832	0.378694	0.746232	0.513945	0.100685	0.580339	0.714506	3.16978	0.65315	0.309614	0.351243	0.272824	0.394031
OTU_15	Bacteria;Firmicutes;Clostridia;Lachnospirales;Lachnospiraceae;unknown genus;Multi-affiliation	0.623593	2.01982	1.50929	0.610664	1.69167	1.26864	0.448055	0.466276	0.979316	1.8443	1.03797	1.36061	0.329639	2.41387	4.46298	0.516179	0.783364	0.24266	3.46643	0.748891	0.141941	0.631313	1.23323	0.168338	0.11669	0.0458956	1.07842	0.542611	0.55121	1.7198	0.713885	0.75285	0.446724	1.46099	0.61986	0.584564	2.5811	0.370677	3.43889	1.73178	0.307832	0.221743	0.178579	0.996734	1.24389	1.50376	2.36583	1.87793
OTU_16	Bacteria;Firmicutes;Clostridia;Lachnospirales;Lachnospiraceae;unknown genus;Multi-affiliation	0.536983	0.319169	0.0189609	0.0422004	1.04566	0.326968	0.938032	1.05906	0.243029	0.00832639	5.38495	0.0128663	2.88553	0.121865	0.00731636	0.866792	2.52576	0.266926	0.0168001	8.57988	0.0549451	8.48365	14.3321	2.95294	2.20711	0.00983478	0.00281571	0.00531971	6.16463	0.403733	3.50824	0.02868	3.68409	0.702931	0.165296	1.96176	0.0647765	0.599912	0.309878	0.0469862	2.97739	3.76963	2.04027	0.0102055	0.83107	1.02629	0.684095	2.56539
OTU_17	Bacteria;Firmicutes;Bacilli;Lactobacillales;Lactobacillaceae;Limosilactobacillus;Lactobacillus pontis	0	0.528773	0	0.00744713	0.0273733	0.0261575	0	0.0144582	0.00180021	0.224813	0	0.022516	0.00955475	0.0070307	0.0109745	0.540527	0	0	0	0.00462278	0.00457875	0	0	0	0	0.0852347	0	0.0159591	0	0.00524329	0	0	0	0	0	0	0	0	0	0	0	0	0	0	4.73112	4.0832	11.5441	3.94869
OTU_18	Bacteria;Firmicutes;Clostridia;Lachnospirales;Lachnospiraceae;unknown genus;unknown species	1.15769	0.528773	0.401972	0.419521	0.536516	0.501351	0.673392	0.643389	0.480657	0.645296	0.487767	0.402071	0.936365	0.810874	0.940152	1.09079	0.617196	0.202216	0.341603	0.693417	0.325092	1.02814	0.566619	0.540086	0.640128	0.177026	0.233704	0.324503	1.93734	0.713087	1.55015	0.30114	1.7869	0.514564	0.562007	1.02546	0.498281	1.32664	1.05812	0.979997	0.696407	1.39205	1.82151	0.476255	0.380228	0.219527	0.2036	0.704225
OTU_19	Bacteria;Firmicutes;Clostridia;Oscillospirales;Ruminococcaceae;Negativibacillus;unknown species	0.638028	0.495427	0.405764	0.119154	0.114968	0.361845	0.424473	1.05183	0.709284	0.0582848	0.394116	0.205861	0.907701	0.363253	0.0512145	2.18646	0.645682	0.0161773	0.263202	0.730399	0.0915751	0.661376	0.433297	0.476959	0.256718	0.199974	0.121076	0.175551	2.22916	0.545302	0.586406	0.18642	0.860357	0.583479	0.0123972	0.852076	0.174398	1.94606	2.00287	0.859176	0.373436	0.431167	1.51346	0.139475	0.114068	0.422589	0.337975	0.561704
OTU_20	Bacteria;Firmicutes;Clostridia;Lachnospirales;Lachnospiraceae;unknown genus;unknown species	0.46192	0	0	4.42607	9.63539	0.0566745	0.0366828	3.54225	2.00904	0	2.68077	0.00321657	0.0907701	0.00234357	0	1.4341	0	0.0283103	0.0168001	0.00462278	0.0137363	0.00601251	0	0	0	0.157356	0	0.00531971	0.00405301	0	0.0305951	0	0.678359	0.0367546	0	0.0544932	0.0697593	0.00975467	0.00755801	0	0.0100929	0.0246381	0	0	0.0488865	0	0.0325759	0.0251509
OTU_21	Bacteria;Firmicutes;Clostridia;Oscillospirales;Oscillospiraceae;unknown genus;unknown species	0	0.690739	2.74175	1.75256	2.82492	0.780364	0.0183414	0.0469891	0.901906	0.749376	0.0273149	1.77876	0.105102	0.883525	0.548727	0.0243481	0	0	0.0280002	0	0.00457875	0	0	0	0	0	0.0140786	0	0.0607952	0	0	0.2151	0	0	0.0289268	0	0.473367	0	0	0	0.201857	0.301817	0	0.289155	0.228137	0.131716	0.415343	0.394031
OTU_22	Bacteria;Firmicutes;Clostridia;Oscillospirales;Oscillospiraceae;UCG-005;unknown species	0.193429	0.285823	0.405764	0.422004	0.476295	0.30517	0.39303	0.104822	0.397847	0.145712	0.269247	0.447103	0.300975	0.239044	0.0695054	0.581919	0	0.109197	0.319203	0.0878328	0.334249	0.0721501	0.366636	0.960931	0.026672	0.0590087	0.211178	0.446856	0.0972723	0.283138	0.117281	0.45171	0.705934	0.987779	0.0289268	1.04528	0.597937	0.160952	1.48137	0.677943	0.378482	0.332615	0.321443	0.29936	0.130364	0.334779	0.606727	0.871898
OTU_23	Bacteria;Firmicutes;Clostridia;Clostridia UCG-014;unknown family;unknown genus;unknown species	0	0	0	0	0	0	0.0026202	0	0	0	0	0	0	0	0	0	0	0	0	0	0.123626	0	0	0	0	0	0	0	0	0	0	0	0	0.00459432	0	0	0	0	0	0	0	0	0	0	0.0217273	0	3.54671	0.427565
OTU_24	Bacteria;Firmicutes;Clostridia;Lachnospirales;Lachnospiraceae;[Ruminococcus] torques group;unknown species	1.83902	0.285823	2.34736	0.24079	0.372276	0.331328	2.8796	0.618087	1.90102	0.133222	5.3069	0.710862	1.12746	0.724162	0.270705	2.12072	1.6237	1.1769	0.672005	0.651812	0.192308	0.493025	0.541622	0.561128	0.193372	1.01626	2.99873	0.643685	0.851133	1.27412	0.407934	0.15057	0.51842	1.33695	0.809951	0.153572	0.936768	3.37512	1.34533	1.05383	0.201857	1.37358	0.330372	0.534086	0.467137	0.296361	0.614871	0.192824
OTU_25	Bacteria;Firmicutes;Clostridia;Lachnospirales;Lachnospiraceae;Blautia;unknown species	0.609158	0.0524009	0	0.0124119	0.0437972	0.222338	0.146731	0.27832	0.093611	0	0.312171	0.00643314	0.377413	0.0234357	0.00365818	0.521049	0.042729	0.012133	0.683205	1.40995	1.67125	0.541126	0.908258	0.0070141	3.28066	0.00655652	0.0309728	1.23949	0.737648	0.0471896	0.346744	0.00717	0.468784	0.0551319	0.123972	0.515209	0.0149484	0.151197	0.581967	0.08726	0.216996	0.65907	0.446449	0.0136073	0.0977729	0.0713462	0.643375	0.117371
OTU_26	Bacteria;Firmicutes;Clostridia;Oscillospirales;Ruminococcaceae;Multi-affiliation;Multi-affiliation	0.0635141	0.285823	1.33485	5.64989	0.777401	0.187462	0.277741	0.0433745	1.06933	0.674438	0.526788	1.0486	0.300975	0.890555	0.0256073	0.102262	0.0189906	0.473186	0.0672005	0.0323595	0.0732601	0	0.0166653	0.0280564	0.290058	0.370443	0.388568	0.0531971	0.162121	0.576762	0.0305951	0.25095	0.0386058	0.0689148	1.01244	0.0198157	0.0498281	0.112179	0.143602	0.120822	0.292693	0.0739144	0.0446449	0.0646346	0.331342	0.115252	0.566007	0.301811
OTU_27	Bacteria;Firmicutes;Clostridia;Oscillospirales;Ruminococcaceae;Subdoligranulum;unknown species	0.011548	0.0238186	2.59765	0.213484	0.481769	0.898073	0.0157212	0.03976	0.691282	0	0.179498	1.03895	0	0.0726506	0.109745	0.0194785	3.37559	1.15668	1.47281	0.0878328	1.50183	0.00601251	0.0333306	0.133268	0.003334	0.101626	0.0563142	1.67039	0	0	0.137678	1.37664	0.386058	0.762657	0.165296	0	0.119587	0.058528	0.181392	0	0	0	1.6965	0.00680365	0.032591	0.00548817	0.228032	0.0335345
OTU_28	Bacteria;Firmicutes;Bacilli;Lactobacillales;Lactobacillaceae;Limosilactobacillus;unknown species	0.00577401	0	0.0151688	0	0	0.00435958	0	0	0	0	0.058532	0.00643314	0	0.00468713	0.245098	0.112001	1.59521	0.388255	0.487204	0.808987	10.0366	1.41895	0.0583285	1.1433	0.010002	7.70391	1.17697	0.234067	0.125643	1.0172	0.214166	0.15774	1.05339	0.0321602	0.0702508	0.0941246	1.12113	0.00975467	1.4587	0.120822	0.0252321	0.00615953	0.0580383	0.122466	0.222705	0.00548817	0.0529359	0.00838364
OTU_29	Bacteria;Firmicutes;Clostridia;Lachnospirales;Lachnospiraceae;Eisenbergiella;unknown species	0.661124	0.33346	0.413349	0.228379	0.459871	0.797803	0.217477	0.292778	1.08553	1.37386	0.234128	1.01	0.372635	1.2749	1.28036	0.4407	3.18568	0.974683	0.224002	1.34985	1.88645	1.35883	1.1999	0.526057	0.706808	2.56032	1.44728	1.02139	1.16727	3.18268	1.42777	2.84649	0.965144	0.565102	3.2522	1.88249	1.29055	0.263376	1.16393	2.96013	1.37767	1.0348	1.62061	2.72486	0.939707	0.362219	1.10351	0.586854
OTU_30	Bacteria;Firmicutes;Clostridia;Lachnospirales;Lachnospiraceae;unknown genus;unknown species	0.981581	0.142912	0.621919	0.43938	0.70623	0.610341	0.539762	0.806044	0.525662	0.0166528	0.444843	0.131879	0.740493	0.262479	0.0768218	1.73602	0.42729	0.129418	0.280002	0.970784	0.169414	0.811688	0.533289	0.540086	0.296726	0.0590087	0.101366	0.0478774	1.75901	0.435193	1.46856	0.12189	1.15266	0.431866	0.0909128	0.57961	0.0797249	0.409696	0.740685	0.154383	0.216996	0.425008	0.575919	0.200708	0.282455	0.186598	0.179168	0.595238
OTU_31	Bacteria;Firmicutes;Bacilli;Lactobacillales;Lactobacillaceae;Lactobacillus;Multi-affiliation	0.046192	11.995	0.458855	0.111707	2.49097	0.10027	0.885628	0.191571	0.259231	1.04913	0.21852	0.366689	0.0621059	0.0374971	1.17062	6.39381	0	0	0	0	0	0	0	0	0	0	0	0	0	0	0	0	0	0	0	0	0	0.00487734	0	0	0	0	0	0	0	0	0	0
OTU_32	Bacteria;Firmicutes;Clostridia;Clostridia UCG-014;unknown family;unknown genus;unknown species	0.282926	0.247713	0	2.06037	0.667908	0.135147	2.48919	1.4169	0.16922	1.04496	1.12772	2.00392	0.119434	0.424186	2.67779	1.6508	0	0.355901	0.0616005	0	0.10989	0.0180375	0.0416632	0.322649	0	0.0360608	0.03942	0.287265	0	0.0681628	0	0.91059	0	0.119452	0.177693	0	0.024914	0.0243867	0.0680221	0.08726	0.1413	0.363412	0	0.0986529	0.173819	0.356731	0.0610799	0.377264
OTU_33	Bacteria;Firmicutes;Clostridia;Oscillospirales;Ruminococcaceae;unknown genus;unknown species	0.190542	0.219131	3.35609	0.00496475	0.0602212	0.0566745	0.0497838	0.0144582	0.552665	3.96336	1.95497	9.83628	0.00477737	4.15046	0.4024	0.0389569	0.00474766	0.0161773	0	0	0	0	0	0	0	0	0.00563142	0.00531971	0.0770073	0	0.0356943	1.62042	0.0220604	0.0321602	0	0.0148618	0.0647765	0	0.0529061	0.0134246	0.121114	0.0123191	0.352694	0.438835	0.00543183	0.0219527	0.016288	0
OTU_34	Bacteria;Firmicutes;Clostridia;Oscillospirales;[Eubacterium] coprostanoligenes group;unknown genus;unknown species	0.023096	1.06231	0.0644672	0.0099295	0.580313	1.31223	1.32844	0.71568	0.00540064	0	0.597027	0.00964972	1.34722	0.070307	0	1.5948	0.778617	0.0283103	1.13121	0.716531	0.320513	1.08826	0.624948	0.904819	0.576782	0.0458956	0.306913	0.776678	1.19969	0	0.0305951	0.30831	1.80896	0.013783	0.157031	0	0	0.043896	1.02789	0.0335616	0.333064	1.2627	0.723247	0.057831	0.0434546	1.62999	0.309471	0.0838364
OTU_35	Bacteria;Firmicutes;Clostridia;Lachnospirales;Lachnospiraceae;unknown genus;unknown species	1.24719	0.171494	0.383011	0.188661	0.202562	0.231058	0.026202	0.0975927	0.174621	0.253955	0.0468256	0.196211	0.157653	1.77877	3.87035	1.12732	0.265869	0.315457	0.151201	0.277367	0.238095	0.595238	0.241647	0.350705	0.18337	0.160635	0.543432	0.36706	0.899769	1.53628	0.785274	1.16154	0.750055	0.362951	0.562007	0.510255	0.842095	0.102424	0.929635	1.08739	0.802382	0.221743	1.25452	1.06477	0.168387	0.296361	0.18324	0.494634
OTU_36	Bacteria;Firmicutes;Clostridia;Oscillospirales;Ruminococcaceae;Subdoligranulum;unknown species	0.528321	0.0142912	0.060675	0.00496475	0.158765	0	0.356347	0.719294	0.217826	0.0374688	0.881882	0	0.224537	0.147645	0.0548727	0.0998271	0	0.0202216	0	0.0323595	0.0549451	0.949976	0.0249979	0	0.003334	0	0	0	0.705224	0.0314597	0	0	0.104787	0	0.438035	0	0.239175	0.346291	0.022674	0.939723	0.201857	0.326455	0.401804	0.1871	1.17871	0.532353	0.989494	0.343729
OTU_37	Bacteria;Firmicutes;Clostridia;Oscillospirales;Ruminococcaceae;unknown genus;unknown species	0.046192	0	1.82025	1.73766	0	0	0	0.0253018	0.00180021	0.0541216	0.296562	0.090064	0.243646	0.883525	0.267047	0.723138	0	0	0.0336003	0	0	0	0.15832	0.0210423	0	0	0	0	0	2.34375	0	0	0	0.0229716	1.74801	0	0	0.00487734	0.0982541	0.0805477	0	0	0	0.00680365	0.141228	0	0.00407199	0.0586854
OTU_38	Bacteria;Firmicutes;Clostridia;Lachnospirales;Lachnospiraceae;GCA-900066575;unknown species	0.401293	0.362043	0.193402	0.0695065	0.191613	0.483913	0.13101	0.0939782	0.327639	0.903414	0.0234128	0.173695	0.186318	0.485118	1.28036	0.284873	0.655177	0.42061	0.201602	0.258876	0.357143	0.2886	0.116657	0.659325	0.38341	0.2262	0.0985499	0.244707	0.47015	0.529572	0.132579	0.44454	0.380543	0.298631	0.210753	0.312097	0.328865	0.380432	0.718011	0.463149	0.247275	0.2587	0.86611	0.350388	0.271592	0.576258	0.130304	0.402414
OTU_39	Bacteria;Firmicutes;Clostridia;Lachnospirales;Lachnospiraceae;unknown genus;unknown species	0.43305	0.266768	0.32992	0.101777	0.0985437	0.344407	0.353727	0.346996	0.320438	0.482931	0.351192	0.231593	0.343971	0.407781	0.530436	0.562441	0.925794	0.335679	0.476004	0.550111	0.718864	0.980038	0.699942	0.498001	0.780156	0.196696	0.487118	0.462815	1.43071	0.613465	1.57565	0.84606	1.02581	0.225122	0.330592	0.767859	0.503264	0.419451	0.445922	0.758491	0.580339	1.15183	1.20988	0.370799	0.244432	0.296361	0.260608	0.343729
OTU_40	Bacteria;Firmicutes;Bacilli;Lactobacillales;Streptococcaceae;Streptococcus;Multi-affiliation	0.00866101	0	0	0.00248238	0	0	0	0	0	0	0	0	0	0	0	0	0.0902056	5.3466	0.0728006	2.73206	0.00457875	0.12025	2.84143	0.764537	1.73035	0	0.574405	0.398979	1.45908	0.073406	0.331447	0.41586	0.590117	3.45034	0.148766	0.0495393	0.0149484	1.59977	0.022674	0.17452	0.121114	0.357253	0.316978	0.0748401	0	0	0	0
OTU_41	Bacteria;Firmicutes;Clostridia;Clostridia vadinBB60 group;unknown family;unknown genus;unknown species	0	0.843178	0	0.0446828	0	0.082832	0	0	0.228627	1.14904	0	0.669047	0	0.0398406	0.940152	0	0.00474766	0.0930195	0.0112001	0	0.535714	0	0	0	0	2.39969	0.146417	0	0	1.27412	1.73882	0.90342	0	0.206744	0.289268	1.64966	0.508247	0.102424	0.15116	2.93328	0.00504643	0	0	3.23173	0	0	0	0
OTU_42	Bacteria;Firmicutes;Clostridia;Clostridia vadinBB60 group;unknown family;unknown genus;unknown species	0.0779491	0.0381098	0	0.0223414	0.0109493	0	0.0104808	0.00361454	0.102612	3.40133	0.00390213	0.697996	0.038219	0.00234357	0.00731636	0.0170437	0.0189906	0.00404433	0	0.143306	0.00915751	0	0	0	0.003334	0.00655652	0.0422357	0	0.012159	0	0.0101984	0.00717	0.0220604	0.00459432	0	0.00495393	0.00996562	0.00487734	0	0.0536985	0	0	0.00892897	0.00340182	3.80228	0.235991	1.81611	0.578471
OTU_43	Bacteria;Firmicutes;Clostridia;Oscillospirales;Oscillospiraceae;UCG-005;unknown species	0.014435	1.95312	0.51953	0.00496475	0.421548	0.0653937	0.0707454	0.0289164	0.705683	0.141549	0.00780427	1.40564	0.0143321	0.182798	0.00731636	0.0438265	0	0	0	0	0.00457875	0	0	0	0	0	0	0	0	0	0	1.09701	0	0	0	0	0	0	0.128486	0	0	0	0	0	0	0.0823226	0.232104	0.176056
OTU_44	Bacteria;Firmicutes;Clostridia;Lachnospirales;Lachnospiraceae;Multi-affiliation;Multi-affiliation	0.101045	0.104802	0.303375	0.161354	0.208037	0.854477	0.0576444	0.0542182	0.0270032	0.670275	0.0273149	1.10007	0.0477737	2.92243	0.72432	0.102262	0.170916	0.509585	0.145601	0.161797	0.29304	0.26455	0.166653	0.105211	0.420084	0.199974	0.447698	0.595808	0.0972723	0.755034	0.0407934	0.12189	0.0386058	0.243499	0.293401	0.198157	0.597937	0.0487734	0.211624	0.510136	0	0.0123191	0.0267869	0.649748	0.0380228	0.225015	0.158808	0.402414
OTU_45	Bacteria;Firmicutes;Clostridia;Oscillospirales;Ruminococcaceae;Subdoligranulum;unknown species	0.37531	0.485899	0.0379219	0.0496475	0.00547465	0.10027	0.162453	0.281935	0.0450053	0.162365	0.148281	0.157612	0.0191095	0.100773	2.64121	0.102262	0.470019	0.0606649	0.117601	0.545488	0.315934	0.799663	0.499958	1.26254	0.346736	0.00655652	0.00281571	0.36706	0.822762	0.314597	0	0.08604	3.29804	0.0275659	0.0123972	0.00990786	0.0946734	0.224357	0.030232	0.00671231	0.252321	0.332615	2.91531	0.200708	0.00543183	0.0658581	1.19717	1.86955
OTU_46	Bacteria;Firmicutes;Clostridia;Clostridia UCG-014;unknown family;unknown genus;unknown species	0.213638	0.0905107	0.527114	0.0918479	0.536516	0	1.68741	0	0.768691	0	0	0	0	0.285915	0.153644	0	0	0	0.00560004	0	0	0	0	0	0	0	0	0.196829	0	0.188758	0	0.00717	0	0.0321602	0.0082648	0	0	0	0.0529061	0	0	0	0	0.207511	1.14068	1.25679	0.704455	0.318578
OTU_47	Bacteria;Firmicutes;Clostridia;Clostridia UCG-014;unknown family;unknown genus;unknown species	0.0837231	0.0381098	1.73303	0.0148943	0.158765	0.257215	2.52063	0.581942	0.160219	0.00832639	0.366801	0.128663	7.56736	0.070307	0	0.0340873	0	0.012133	0.907207	0.439164	0	0	0.0166653	0	0.58345	0	0	0	0	0.0262164	0.117281	0.04302	0	0	0.0165296	0	0	0.82427	0.166276	0.443012	0.0454178	0.0184786	0	0.0136073	0.00543183	0	0	0
OTU_48	Bacteria;Firmicutes;Clostridia;Oscillospirales;Ruminococcaceae;unknown genus;unknown species	0.0866101	0.00476372	0.189609	0.0521299	0.104018	0.0523149	0.0864667	0.173498	0.259231	0.220649	0.0819448	0.00964972	0.133766	0.0609327	0.149985	0.0730442	0.759626	0.400388	0.800806	0.439164	0.389194	0.721501	0.408299	0.799607	0.713476	0.144243	0.377305	0.909671	0.689012	0.235948	0.0101984	0.13623	0.534966	0.280254	0.041324	0.0941246	0.0149484	0.112179	0.166276	0.0469862	0.146346	0.437327	0.495558	0.0952511	0.0597501	0.12074	0.0732959	0.285044
OTU_49	Bacteria;Firmicutes;Clostridia;Lachnospirales;Lachnospiraceae;unknown genus;unknown species	0.101045	0.138148	0	0.0422004	0.0875944	0.0348766	0.0314424	0.224102	0.0918108	0.00832639	0.202911	0.0192994	0.0191095	0.00468713	0.0438982	0.199654	0	0.00404433	0	0	0	0	0	0	0.003334	0.00327826	0	0	0.0283711	0	0.0968844	0.22227	0.132363	0.0643205	0	0.123848	0.0946734	0.126811	0	0	0.0252321	0.0862334	0.0491093	0	0.391092	0.263432	0.557863	0.251509
OTU_50	Bacteria;Firmicutes;Clostridia;Lachnospirales;Lachnospiraceae;Anaerostipes;Multi-affiliation	0.395519	0.428735	0.166856	0.282991	1.39056	0.10463	0.293463	0.412058	0.403248	0.212323	0.452648	0.0192994	0.511179	0.0773377	0.0146327	0.221568	0.346579	0.024266	0.778406	0.346709	0.10989	0.324675	0.28331	0.708424	0.120024	0.00983478	0.00281571	0.127673	0.506627	0.0262164	0.127479	0.02151	0.882418	0.0826978	0.173561	0.0495393	0	0.0926694	0.45348	0.134246	0.0958821	0.443486	0.401804	0.0170091	1.01032	2.7825	0.435703	4.18343
OTU_51	Bacteria;Firmicutes;Clostridia;Oscillospirales;[Eubacterium] coprostanoligenes group;unknown genus;unknown species	0.0779491	0.0714558	0	0	0.016424	0.183102	0.0969475	0.0614473	0.0540064	0.179017	0.00390213	0.0385989	0.530289	0.070307	0.0109745	0.0389569	0.132935	0	0.420003	0.522374	0.306777	0.396825	0.15832	0.85572	2.62719	0.0229478	0	0.0265986	0.117537	0.0209732	0	0.02151	1.08648	0.0183773	0.0041324	0	0.154467	0.029264	0.128486	0.0536985	0.595478	0.227903	0.0758962	0.00680365	0.032591	0.0219527	0.016288	0.0167673
OTU_52	Bacteria;Firmicutes;Clostridia;Clostridia vadinBB60 group;unknown family;unknown genus;unknown species	0.0981581	0.0428735	0	0.039718	0	0.0130787	0	0	0	1.83597	0	1.01322	0	0.710101	0.146327	0	0.00949532	0.699668	0.515204	0.143306	0.81044	0.012025	0.691609	0.813635	0.080016	1.19656	1.10657	0.117034	0.0405301	0.0104866	0.321248	0.60228	0	0.367546	0.0041324	1.90231	0.802232	0.00487734	0.0529061	0.288629	0.0504643	0.00615953	0.0133935	0.136073	0.00543183	0.735415	0.0732959	0.00838364
OTU_53	Bacteria;Firmicutes;Clostridia;Oscillospirales;Oscillospiraceae;Oscillibacter;unknown species	0.357988	0.40968	0.219947	0.0819184	0.109493	0.0392362	0.356347	0.133738	0.214225	0.0541216	0.0663363	0.0771977	0.00955475	0.480431	0.215833	0.0194785	0.356075	0.238615	0.392003	0.651812	0.10989	0.366763	0.12499	0.540086	0.626792	0.144243	0.168943	0.202149	0.518786	0.0629195	0.326347	0.22227	0.568056	0.280254	0.19009	0.312097	0.134536	0.653563	0.597083	0.78534	0.07065	0.609794	0.709853	0.340182	0.0597501	0.340267	0.016288	0.0586854
OTU_54	Bacteria;Firmicutes;Clostridia;Oscillospirales;Oscillospiraceae;Flavonifractor;unknown species	0.900745	0.0381098	0.0834281	0.506405	0.0930691	0.675735	0.144111	0.607244	0.522062	0.0915903	0.452648	0.135096	0.396522	0.271854	0.124378	0.584354	0.123439	0.525762	0.532004	0.208025	0.421245	0.204425	0.499958	0.147296	0.78349	0.517965	0.557511	1.24481	0.0689012	0.744547	0.158075	0.15057	0.0441209	0.427272	0.96285	0.0247696	0.563057	0.570648	0.529061	0.644382	0.0151393	0.307977	0.102683	0.255137	0.130364	0.0274409	0.0570079	0.117371
OTU_55	Bacteria;Firmicutes;Clostridia;Oscillospirales;Oscillospiraceae;Flavonifractor;unknown species	0.0837231	0.0381098	0.00758438	0.124119	0.109493	0.0566745	0.013101	0.0975927	0.0234028	0.0915903	0.0273149	0.090064	0.191095	0.217952	0.0512145	0.075479	0.0997009	0.0889752	0.470404	0.490015	0.0274725	0.0841751	0.0999917	0.378761	0.153364	0.0262261	0.00844714	0.0265986	0.810603	0	0.0611901	0.00717	1.09751	0.00459432	0.0123972	0.480531	0.00498281	2.72643	0.41569	0.00671231	0.161486	0.209424	0.785749	0.319771	0.032591	0.153669	0.02036	0.243125
OTU_56	Bacteria;Firmicutes;Bacilli;Erysipelotrichales;Erysipelatoclostridiaceae;Erysipelatoclostridium;Massiliomicrobiota timonensis	0.14435	0.0238186	0	0.0297885	0.301106	0.0392362	0.065505	0.101207	0.059407	0.0041632	0.0468256	0.00643314	0.0955475	0.0398406	0	0.0706094	0.451028	0.0363989	0.324803	0.0832101	0	0.036075	0.0166653	0.203409	0.013336	0.222922	0.228073	0.122353	0.149961	0.131082	0.00509918	0	0.148908	0.0551319	0.0041324	0	0.00996562	0.0195093	0.393016	0.449725	0.161486	0.166307	0.0312514	0.108858	0.17925	0	0.016288	0.36888
OTU_57	Bacteria;Firmicutes;Clostridia;Clostridia UCG-014;unknown family;unknown genus;unknown species	0.0923841	0.776486	0	1.57134	0.0218986	1.70024	0.052404	0	3.49241	0.407993	0.00780427	1.45389	0	0.224982	0	0	0	0	0	0	0	0	0	0	0	0	0	0	0	0	0	0	0	0	0	0	0	0	0	0	0	0	0	0	0	0	0	0.125755
OTU_58	Bacteria;Firmicutes;Clostridia;Oscillospirales;unknown family;Hydrogenoanaerobacterium;unknown species	0.23096	0.262005	0.189609	0.0968126	0.23541	0.165664	0.330145	0.303622	0.0234028	0.199833	0.0663363	0.00643314	0.124212	0.285915	0.208516	0.150958	0.545981	0.347812	0.00560004	0.00462278	0.201465	0.12025	0.216649	0.357719	0.01667	0.4524	0.464592	0.250027	0.530945	0.529572	0.0254959	0.09321	0.154423	0.257282	0.194223	0.158526	0.293986	0.253621	0.128486	0.268492	0.191764	0.215584	0.580383	0.214315	0.228137	0.345755	0.166952	0.134138
OTU_59	Bacteria;Firmicutes;Clostridia;Oscillospirales;Ruminococcaceae;unknown genus;unknown species	0.577401	0.281059	0.0948047	0.223414	0.0821198	0.505711	0.141491	0.253018	0.225027	0.378851	0.202911	0.157612	0.277088	0.201547	0.713345	0.197219	0.246878	0.307369	0.336003	0.3652	0.375458	0.31265	0.374969	0.287578	0.196706	0.0524521	0.0844714	0.154272	0.433672	0.0943792	0.142777	0.55209	0.391573	0.312414	0.0371916	0.30219	0.234192	0.229235	0.551735	0.181232	0.146346	0.240222	0.272334	0.561301	0.211841	0.0823226	0.325759	0.402414
OTU_60	Bacteria;Firmicutes;Clostridia;Lachnospirales;Lachnospiraceae;Lachnospiraceae FE2018 group;unknown species	0.718864	0.266768	0.257869	0.00496475	0.016424	0.396722	0.180794	0.947011	0.297035	0	0.0702384	0.022516	0.367858	0.0140614	0.00365818	0.185045	0.118692	0	0.0504004	1.81675	0	1.51515	0.199983	0	0.046676	0	0	0	0.0162121	0.0524329	0.555811	0	0.264725	0.0459432	0	1.26325	0	0.0780374	1.18661	0.778628	0.0756964	0.092393	2.56708	0	0.141228	0.548817	0.0610799	1.16533
OTU_61	Bacteria;Firmicutes;Clostridia;Lachnospirales;Lachnospiraceae;Fusicatenibacter;unknown species	0.213638	0.123857	0	0.0446828	0.016424	0.0392362	0.13363	0.502422	0.147617	0.0707744	1.03407	0.00964972	0.20065	0.0210921	0.00731636	0.0657398	0.322841	0.012133	0.280002	0.434541	0.0503663	0.402838	0.0333306	1.12927	0.626792	0.00327826	0.00281571	0.0265986	0.137802	0	0	0.01434	0.319876	0.013783	0.020662	0.0148618	0.0797249	0.07316	0.0604641	0.0469862	0.0302786	0.78842	0.107148	0	0.0271592	0.197574	0.0407199	0.0838364
OTU_62	Bacteria;Firmicutes;Clostridia;Oscillospirales;Oscillospiraceae;unknown genus;Clostridium sp.	0	0.0142912	0.0189609	0.0099295	0.804774	0.00871916	0.770339	0.234945	1.27635	0	1.44769	0	0.434741	0.0257792	0.00731636	0.0170437	1.07772	0.190083	0.0616005	0.0277367	0.0274725	0	0.0583285	0.11924	0.186704	0.013113	0.0675771	0.00531971	0.162121	0.0104866	0	0.26529	0.121332	0.00459432	0	0.00495393	0.179381	0.07316	0.045348	0	0.413807	0.0246381	0.0625028	0.0102055	0.673547	0.197574	0.692239	0.301811
OTU_63	Bacteria;Cyanobacteria;Vampirivibrionia;Gastranaerophilales;unknown family;unknown genus;unknown species	0	1.37671	0	0.0124119	0	1.05066	0	0	0.00540064	0.145712	0	0.115797	0	0.60464	1.09014	0	0.014243	1.76333	0.218402	0.0508506	2.09707	0	0.00833264	0	0.003334	0.239313	0.504012	0.446856	0.00405301	0.854656	0	0.44454	0	0	0.123972	0	0.0348797	0.00487734	0	0.167808	0.428946	0	0	1.46619	0.0434546	0.00548817	0.0895838	0.0251509
OTU_64	Bacteria;Firmicutes;Bacilli;Acholeplasmatales;Acholeplasmataceae;Anaeroplasma;unknown species	0.002887	0.257241	0.00379219	0.00496475	0	0.444677	0	0	0.025203	0.133222	0.0234128	0.109363	0	0.438247	0.288996	0	0	0.647092	0.604805	0.0693417	0.750916	0	0.28331	0.0070141	0	0.737608	0.0872871	0.218108	0.00810603	0.136326	4.27311	0.02868	0	0.289442	0.268606	0.0297236	0.333848	0.00487734	0.030232	0.181232	0.0252321	0.0246381	0	0.0238128	0.0977729	0.439054	0.309471	0.838364
OTU_65	Bacteria;Firmicutes;Clostridia;Clostridia UCG-014;unknown family;unknown genus;unknown species	0	0	0.390595	0.0173766	0.197087	0.701892	0.0026202	0.379527	0.42665	0	0.113162	0.0321657	0.0286642	0.0374971	0.0292654	0.0608702	0	0.0930195	1.17041	0	0	0	0	0.0140282	0.11669	0.00327826	0	0.127673	0.0526892	0.0262164	0.0458926	0	0	0.114858	0	0	0.12457	0.170707	0.03779	0.0134246	0.0454178	0.00615953	0	0.0748401	0.0597501	0.680533	0.268752	0
OTU_66	Bacteria;Firmicutes;Clostridia;Clostridia UCG-014;unknown family;unknown genus;unknown species	0.0894971	1.46723	0.424725	0.295403	0.864995	0.466475	0.269881	0.227716	0.795694	0.682764	0.63995	0.588633	0.0238869	0.925709	0.0146327	0.00243481	0	0.776511	0.268802	0.16642	0.247253	0.565176	0.241647	0.070141	0.070014	0.140965	0.281571	0.276625	0.0729542	0.655411	0.0101984	0.22944	0	0.183773	0.330592	0.188249	0.0498281	0.14632	0.241856	0.302054	0.151393	0.110872	0	0.564703	0.200978	1.9483	0.578223	0.0670691
OTU_67	Bacteria;Firmicutes;Clostridia;Lachnospirales;Lachnospiraceae;Fusicatenibacter;unknown species	0.796813	1.09566	0.0227531	0.141495	0.514617	0.135147	0.065505	0.27832	0.208825	0.378851	0.495571	0.00964972	0.410854	0.0890555	0.0512145	0.742616	0.0332336	1.11623	0.291202	0	0	0	0	0	0	0	0	1.44696	0.0567422	0	0	0	0.650783	1.62639	0.0082648	0.0544932	0.607903	0.492611	0.03779	0	0.035325	0.160148	0.102683	0	0	0	0.154736	0.762911
OTU_68	Bacteria;Firmicutes;Clostridia;Clostridia UCG-014;unknown family;unknown genus;unknown species	0.938276	0.233422	0.166856	0.0968126	0.301106	0.0697532	1.71099	0.130124	0.896506	0.0374688	0.304366	0.0128663	0.0334416	0.114835	0.471905	0.204524	0	0.165817	0.0560004	0	0.0595238	0	0.0583285	0.140282	0	0.00983478	0	0.18619	0	0	0	0	0	0	0.0041324	0	0.0398625	0	0.00755801	0.0335616	0.146346	0	0	0.0204109	0.20641	0.257944	0.403127	0.0251509
OTU_69	Bacteria;Firmicutes;Clostridia;Lachnospirales;Lachnospiraceae;[Ruminococcus] torques group;unknown species	0.210751	0.00952744	0.0265453	0.737265	0.186138	0.279013	0.0786061	0.0216873	0.516661	0	1.33453	0.0128663	0.124212	0.0234357	0.00365818	0.250785	0.0237383	0	0	0	0	0	0	0.0420846	0.003334	0	0	0.0106394	0.0567422	0.361787	0	0.04302	0.137878	0.441055	0.0247944	0.0247696	0.0448453	0.07316	1.17905	1.34246	0.0252321	0.00615953	0.0401804	0.115662	0.00543183	0	0.313543	0.0586854
OTU_70	Bacteria;Firmicutes;Clostridia;Lachnospirales;Lachnospiraceae;unknown genus;unknown species	0.254056	0.824123	0.963216	0.0645418	0.0547465	0.396722	0.0550242	0.0108436	0.0612072	1.05745	0.0273149	0.884557	0.0238869	0.691352	2.71803	0.0560006	0.00949532	0.0161773	0.00560004	0.0138683	0.10989	0	0	0	0	0	0.0647614	0.223428	0.012159	1.14304	0.0152975	0.10038	0	0.289442	0.376049	0.123848	0.587971	0.141443	2.19182	0.98671	0.00504643	0.0307977	0	0.544292	0.956002	0.290873	0.818471	0.318578
OTU_71	Bacteria;Firmicutes;Clostridia;Lachnospirales;Lachnospiraceae;Shuttleworthia;unknown species	0.184768	0.195312	0.147895	0.747195	0.432498	0.135147	0.214857	0.216873	0.201624	0.0791007	0.546299	0.154395	0.305752	0.0515585	0.245098	0.525919	0.151925	0.0808865	0.196002	0.443787	0.00915751	0.402838	0.291642	0.315634	0.06668	0.0163913	0.0506828	0.313863	0.29587	0.0681628	0.0815869	0.03585	0.0937569	0.0918864	0.0454564	0.108986	0.024914	0.424328	0.120928	0.161095	0.156439	0.240222	0.0491093	0.0510274	0.0543183	0.115252	0.158808	0.125755
OTU_72	Bacteria;Firmicutes;Clostridia;Lachnospirales;Lachnospiraceae;unknown genus;Multi-affiliation	0.034644	0.0571646	0.0113766	0.0918479	0.16424	0.0784724	0.0890869	0.0216873	0.568867	0.0041632	0.0195107	0.0289491	0.0143321	0.0398406	0.0219491	0.180176	0.0189906	0.153684	1.96562	0.0369822	0.169414	0.02405	0.00833264	0.0561128	0.006668	0.0229478	0.588484	0.228748	0.0202651	0.0996225	0.74448	0.12906	0.0275756	0.436461	0.0082648	0.609333	0.00498281	0.0390187	0.672663	0.483286	0.00504643	0	0.00446449	0.190502	0.0543183	0	0.798111	0.0503018
OTU_73	Bacteria;Firmicutes;Clostridia;Clostridia vadinBB60 group;unknown family;unknown genus;unknown species	0	0.109566	0.261661	0.0099295	0.0985437	0.0174383	0.0969475	0.137353	0.0774091	0.0666112	0.0936512	0.0385989	0.0716606	0.157019	0.00731636	0	0	0.266926	0.100801	0.457655	0.173993	0.4329	0.649946	0.27355	0.420084	0.258982	0.346333	0.196829	0.218863	0.875629	0.305951	0.30831	0	0.289442	0.500021	0.4409	0.12457	0.419451	0.241856	0.469862	0.257368	0.252541	0	0.0986529	0.217273	0.433566	0.199528	0.0838364
OTU_74	Bacteria;Firmicutes;Clostridia;Oscillospirales;Butyricicoccaceae;Butyricicoccus;unknown species	0	0.0142912	0.00379219	0.0124119	0	0.161304	0.0052404	0.00361454	0.00540064	1.99001	0.00390213	0.131879	0	1.17881	0.336553	0	0.0332336	0.00404433	0.442404	0.0924556	1.7674	0.012025	0.0333306	0.168338	0.203374	0	0.01971	0.457495	0.012159	0.0471896	0.0101984	0.00717	0.00551511	0.252688	0.264474	0.00495393	0.269072	0.029264	0.256972	0	0.0302786	0	0.0312514	0.731392	0.00543183	0.653093	0.692239	0.771294
OTU_75	Bacteria;Firmicutes;Bacilli;Erysipelotrichales;Erysipelatoclostridiaceae;Erysipelatoclostridium;Multi-affiliation	0.20209	0.0619284	2.17672	0.225896	0.947115	0.0566745	0.0052404	0.0325309	0.142217	0.283097	0.101455	0.66583	0.0812154	0.53902	0.00731636	0.012174	0	0	0.140001	0	0.0320513	0	0	0.0350705	0	0.0360608	0	0.122353	0.0405301	0.3513	0	0	0	0.280254	0.0165296	0	0.024914	0.0682827	1.30754	0.134246	0.0908357	0.0307977	0	0.0952511	0.0706138	0.351243	0.0610799	0.377264
OTU_76	Bacteria;Firmicutes;Clostridia;Oscillospirales;Ruminococcaceae;unknown genus;metagenome	0.040418	0.147675	0.470231	0.0918479	0.596737	0.108989	0.0052404	0.00361454	0.00180021	0	0.00390213	0.0321657	0.0143321	0.0187485	0.0292654	0.0998271	0.0569719	0.00404433	0.196002	0.0508506	0	0.012025	0.0333306	0.133268	0.010002	0	0	0.00531971	0.607952	0.141569	0.0101984	0	0.341937	0.248093	0	0.0148618	0	0.185339	0.801149	0	0.00504643	0.141669	0.290192	0.0748401	0	0	0.154736	0.100604
OTU_77	Bacteria;Firmicutes;Clostridia;Lachnospirales;Lachnospiraceae;[Ruminococcus] torques group;unknown species	0.0635141	0.0476372	1.01251	0.0769536	0.0437972	0.640858	0.212236	0.0867491	0.00360042	0.0874271	0.16389	0.0482486	0.434741	1.12022	0.0585309	0.163132	0.137682	0.0566206	0.554404	0.231139	0.196886	0.174363	0.808266	0.42786	0.036674	0.0426174	0.106997	0.234067	0.409354	0.0209732	0	0	0.750055	0.0275659	0.0371916	0.108986	0.0448453	0.263376	0.015116	0.0134246	0.545014	0.104712	0.968793	0	0.1195	0.24148	0.1018	0.0670691
OTU_78	Bacteria;Firmicutes;Clostridia;Oscillospirales;Ruminococcaceae;Faecalibacterium;unknown species	0.360875	0.285823	0.250284	0.116672	0.0602212	0.457756	0.188655	0.426516	0.16922	0.0457952	0.394116	0.119013	0.162431	0.199203	0.00365818	0.345743	0.702654	0.295236	0.655205	0.28199	0.718864	0.511063	0.31664	0.294592	0.21671	0.144243	0.0816556	0.521332	0.109431	0.267408	0.0509918	0.38718	0.0772116	0.491592	0.566139	0.148618	0.308934	0.414573	0.438364	0.496711	0.216996	0.301817	0.0982187	0.231324	0.429115	0.159157	0.570079	0.167673
OTU_79	Bacteria;Firmicutes;Clostridia;Clostridia vadinBB60 group;unknown family;unknown genus;unknown species	0.62648	0.309642	0.0796359	0.0471651	0.0602212	0.636498	0.112669	0	0.307836	0.487094	0	0.595066	0.0812154	0.435903	0.299971	0.51131	0	0.0161773	0.352803	0.00924556	0.325092	0	0	0.196395	0.173368	0.0229478	0.183021	0.111714	0	0	0	0.05019	0	0	0	0.53007	0.274055	0	0	0	0.00504643	0	0	0	0.108637	0.170133	0.0814399	0.150905
OTU_80	Bacteria;Firmicutes;Clostridia;Oscillospirales;Oscillospiraceae;NK4A214 group;unknown species	0.268491	0.0428735	0.12135	0.176249	0	0.366205	0.309184	0.155425	0.160219	0.0166528	0.0429235	0.00321657	0.29142	0.36794	0.0914545	0.282438	0	0.0647092	0.0784006	0.0693417	0.0320513	0.138288	0.15832	0.15431	0.090018	0.00655652	0.00281571	0.0425577	0.380983	0.0104866	0.321248	0.01434	0.104787	0.124047	0	0.748043	0.0398625	0.199971	0.0831381	0.0939723	0.267461	0.474284	0.0758962	0.0612328	0.0162955	0.137204	0.0407199	0.100604
OTU_81	Bacteria;Firmicutes;Clostridia;Clostridia UCG-014;unknown family;unknown genus;unknown species	4.26122	0.109566	0.163064	0.181213	1.06756	0.418519	1.67955	2.25186	0.51126	0.0832639	0.784329	0.067548	0.960252	0.49918	0.0731636	0.0560006	0	0.0566206	0.106401	0	0.0824176	0.02405	0.183318	0.245493	0.110022	0.088513	0.0366043	0.0957549	0.00405301	0.073406	0.0152975	0.15774	0	0.20215	0.0785156	0	0.119587	0.175584	0.00755801	0.0134246	0.116068	0.166307	0	0.0306164	0.173819	0.131716	0	0.0503018
OTU_82	Bacteria;Firmicutes;Clostridia;Clostridia vadinBB60 group;unknown family;unknown genus;unknown species	0.017322	0.24295	0.697763	0.0744713	0.3887	0.165664	0.450675	0.553025	0.156618	0.661948	0.144379	0.66583	1.07491	0.126553	0.340211	0.350612	0	0.287147	0.0280002	0.00462278	0.0778388	0.372775	0.233314	0	0	0	0.0844714	0	0	0.0471896	0	0.09321	0	0.0321602	0.367784	0	0.0348797	0.126811	0.022674	0.0469862	0	1.29966	0	0.132671	0	0	0	0
OTU_83	Bacteria;Firmicutes;Clostridia;Lachnospirales;Lachnospiraceae;[Ruminococcus] torques group;unknown species	0.216525	0.209604	0.166856	0.263132	1.22085	0.226698	0.151972	0.253018	0.297035	0.237302	0.105358	1.02287	0.286642	0.0656199	0.113404	0.930097	0.0807103	0.275014	0.0896007	0.00924556	0.0503663	0.0541126	0.0333306	0.0490987	0.046676	0.140965	0.419541	0.0106394	0.490415	0.0681628	0.0152975	0.30831	0.0606662	0.0735091	2.59102	0	0.378694	0.312149	0.0831381	0.0402739	0.0302786	0.0246381	0.12947	0.0306164	0.124932	0.614675	0.443847	0.343729
OTU_84	Bacteria;Firmicutes;Clostridia;Oscillospirales;Oscillospiraceae;Flavonifractor;unknown species	0.051966	0.152439	0.0303375	0.270579	0.120442	0.0435958	0	0	0	0.0915903	0	0.0353823	0	1.82564	0.124378	0	0	0	0	0	0.302198	0	0	0	0	0.239313	0.225257	0	0.00405301	2.43813	0	0	0	0.0413489	0	0	0	0	0.15116	0.409451	0	0	0	0.629337	0	0	0.00407199	0
OTU_85	Bacteria;Firmicutes;Clostridia;Oscillospirales;Ruminococcaceae;DTU089;unknown species	0.11548	0.0809832	0.00379219	0.0223414	0.0109493	0.0261575	0.0157212	0.0939782	0.00900106	0.0166528	0.058532	0.00964972	0.0429964	0.0257792	0.0219491	0.0194785	0.0854579	0.0283103	0.0392003	0.180288	0.0686813	0.114238	0.091659	0.210423	0.240048	0.140965	0.126707	0.170231	0.385036	0.173029	0.0254959	0.1434	0.51842	0.105669	0.0950452	0.317051	0.164433	0.312149	0.249414	0.0738354	0.21195	0.271019	1.09826	0.0748401	0.0488865	0.257944	0.105872	0.419182
OTU_86	Bacteria;Firmicutes;Clostridia;Lachnospirales;Lachnospiraceae;Blautia;unknown species	0.0808361	0.0571646	0	0.0173766	0.0109493	0.00435958	0.052404	0.00361454	0.0864102	0.10408	0.0117064	0.00321657	0.0429964	0.0070307	0.131694	0.00486962	1.17267	0.0404433	0.156801	0.0184911	0.00457875	0.26455	0	0.939889	0.05001	0	0	0.0106394	0.00405301	0.0104866	0.254959	0	0	0.436461	0.020662	0.108986	0.0398625	0.00975467	0.0755801	0	0	0	0	0	0	0.197574	0.0814399	0.771294
OTU_87	Bacteria;Firmicutes;Clostridia;Oscillospirales;Ruminococcaceae;Ruminococcus;unknown species	0.0548531	0.362043	0.0303375	0.00248238	0.0328479	0	0.157212	0.148196	0.00900106	0.108243	0.0195107	0.196211	0.214982	0.121865	0.0256073	0.00486962	0	0.0727979	0	0.0184911	0	0	0.199983	0.336677	0.020004	0	0	0	0.29587	0	0	0.25812	0.137878	0.00918864	0	0	0	0.107301	0.00755801	0	0.0302786	0.234062	0.12947	0.176895	0.032591	0.499424	0.024432	0
OTU_88	Bacteria;Firmicutes;Clostridia;Clostridia UCG-014;unknown family;unknown genus;unknown species	0.88631	0.0905107	0	0.310297	0.197087	0	0	0	2.64811	0	0.0117064	0	0.00477737	0.100773	0	0	0	0	0	0	0	0	0	0	0	0	0	0	0	0	0	0	0	0.183773	0	0	0.0398625	0	0	0	0.00504643	0	0	0	0	0	0	0
OTU_89	Bacteria;Firmicutes;Clostridia;Lachnospirales;Lachnospiraceae;Tyzzerella;unknown species	0.00866101	0.233422	0.310959	0.228379	0.229935	0.135147	0.026202	0.386756	0.306036	1.07827	0.277052	0.376339	0.29142	0.232013	0	0.0560006	0.432037	0.145596	0.291202	0.240385	0.100733	0.132275	0.183318	0.413832	0.193372	0.239313	0.304097	0.313863	0.575528	0.267408	0.0101984	0.19359	0.00551511	0.23431	0.0165296	0	0.134536	0.224357	0.204066	0.0671231	0.1413	0	0	0.0952511	0.0271592	0.109763	0.394983	0.343729
OTU_90	Bacteria;Firmicutes;Clostridia;Clostridia UCG-014;unknown family;unknown genus;unknown species	0.216525	0.452553	0	0.0173766	0.0875944	0.470834	0.12839	0.209644	0.363643	2.76853	0.0936512	0.0192994	0.554175	0.0281228	0.0768218	0.0462614	0	0.0323546	0.0672005	0.00924556	0	0.715488	0.549954	1.7395	0.226712	0.00983478	0.00563142	0.0159591	0.00405301	0	0.00509918	0.00717	0	0.0781035	0.115707	0	0.00996562	0.199971	0.00755801	0.00671231	0.807428	0.665229	0	0.00340182	0.239001	0.109763	0	0.00838364
OTU_91	Bacteria;Firmicutes;Clostridia;Clostridia UCG-014;unknown family;unknown genus;unknown species	0	0	0	0	0.016424	0.0130787	0.117909	0	0.221426	0.0915903	0	0.00321657	0	0.0445278	0	0	0	0.0404433	0.112001	0	0.0137363	0	0.108324	0.0771551	0	0.0295043	0.0140786	0	0	0.0629195	0	0	0	0.00918864	0	0	0	0	0	0	0.00504643	0	0	0.00340182	0.282455	1.9044	0.757391	0.150905
OTU_92	Bacteria;Firmicutes;Clostridia;Lachnospirales;Lachnospiraceae;Shuttleworthia;unknown species	0.121254	0.133384	0.106181	0.0148943	0.0821198	0.0653937	0.138871	0.101207	0.133216	0.0457952	0.175596	0.0321657	0.0143321	0.0304664	0.190225	0.0876531	0.161421	0.0404433	0.0840007	0.134061	0.0228938	0.126263	0.0833264	0.105211	0.08335	0.0393391	0.0422357	0.0797957	0.141855	0.036703	0.0203967	0.01434	0.303331	0.0735091	0.0371916	0.0941246	0.00996562	0.141443	0.11337	0.0604108	0.0302786	0.240222	0.125006	0.0510274	0.0814775	0.0493936	0.154736	0.167673
OTU_93	Bacteria;Firmicutes;Clostridia;Lachnospirales;Lachnospiraceae;unknown genus;unknown species	0.178994	0.142912	0.0872203	0.079436	0.109493	0.113349	0.0943273	0.101207	0.0918108	0.474604	0.0468256	0.119013	0.119434	0.124209	0.0548727	0.180176	0.128187	0.0283103	0.100801	0.134061	0.123626	0.150313	0.191651	0.0490987	0.093352	0	0.104181	0.101075	0.0972723	0.115352	0.0101984	0.16491	0.0606662	0.147018	0.256209	0.143664	0.697593	0.07316	0.15116	0.221506	0.0605571	0.0431167	0.156257	0.449041	0.0706138	0.12074	0.0773679	0.217975
OTU_94	Bacteria;Firmicutes;Clostridia;Oscillospirales;Oscillospiraceae;NK4A214 group;unknown species	0.277152	0.0952744	0.0872203	0.0099295	0.0821198	0.457756	0.102188	0.256633	0.0522062	0.108243	0.0624342	0.0964972	0.544621	0.0937427	0.252414	0.170437	0.147178	0.0202216	0.201602	0.245007	0.151099	0.108225	0.31664	0.210423	0.106688	0.0819565	0.106997	0.196829	0.145908	0.104866	0.0662893	0.24378	0.441209	0.128641	0.0082648	0.128802	0.0647765	0.117056	0.22674	0.389314	0.0403714	0.153988	0.102683	0.057831	0.271592	0.164645	0.0529359	0.18444
OTU_95	Bacteria;Firmicutes;Clostridia;Oscillospirales;Ruminococcaceae;unknown genus;unknown species	0.0750621	0.00476372	0	0.019859	0	0	0.0052404	0.0144582	0.00540064	0	0.0429235	0.0192994	0	0.00234357	0	0	0	0.129418	0.0728006	0.309726	0.0457875	0.204425	0.558287	0.757523	0.170034	0	0	0	0.814656	0	0.275356	0.60945	0.0606662	0.133235	0	0.956108	0	0.160952	0.18895	0	0.0454178	0.104712	0.245547	0.0510274	0	0.032929	0.0366479	0.251509
OTU_96	Bacteria;Firmicutes;Clostridia;Clostridia UCG-014;unknown family;unknown genus;unknown species	0.239621	0.0762195	0.00379219	0.0422004	0	0.196181	0.0628848	0.209644	0.0810096	0.0124896	0.058532	0.10293	0.998471	0.00234357	0.0768218	0.012174	0	0.145596	0.168001	0.33284	0.0549451	0.0781626	0.116657	0.161324	0.210042	0.0262261	0.0591299	0.159591	0.247234	0.372273	0.00509918	0.2151	0.0165453	0.0597262	0.0041324	0	0.169416	0.0926694	0.03779	0.0268492	0.126161	0.13551	0	0.0884474	0.554047	0.263432	0.02036	0.159289
OTU_97	Bacteria;Firmicutes;Clostridia;Lachnospirales;Lachnospiraceae;Multi-affiliation;Multi-affiliation	0.011548	0.0809832	0.212363	0.039718	0.0109493	0	0.0052404	0.0108436	0.0126015	0.0707744	0	0.192994	0.0143321	0.0281228	0	0.0146088	0.194654	0.32759	0.0672005	0.0138683	0.0457875	0.0721501	0.0416632	0.0280564	0.013336	0.557304	0.554695	0.117034	0.00810603	0.136326	0.0458926	0.02868	0.0165453	0.0551319	0.0537212	0.0148618	0.204295	0.00487734	0.0982541	0.0268492	0.0100929	0.0184786	0.00446449	0.183698	0.0217273	0.18111	0.769607	0
OTU_98	Bacteria;Firmicutes;Bacilli;Erysipelotrichales;Erysipelatoclostridiaceae;Erysipelatoclostridium;unknown species	0.0779491	0.0666921	0.12135	0.325191	0.0109493	0.00871916	0.0707454	0.0325309	0.0324038	0.174854	0.0546299	0.21551	0.0191095	0.13124	0.0219491	0.0413917	0.0332336	0.501496	0.162401	0.0554734	0.169414	0.036075	0.0166653	0.0771551	0.023338	0.0295043	0.0534985	0.117034	0.00810603	0.0314597	0	0.06453	0.104787	0.220527	0.268606	0.00495393	0.0498281	0.043896	0.030232	0.0805477	0.0403714	0.0677549	0.0178579	0.00680365	0.282455	0.0932989	0.610799	0.0419182
OTU_99	Bacteria;Firmicutes;Clostridia;Oscillospirales;Ruminococcaceae;Negativibacillus;unknown species	0.525434	0.0809832	0.0113766	0.00496475	0	0.0130787	0.0707454	0.314465	0.0270032	0.062448	0.117064	0.0128663	0.549398	0.0257792	0.0292654	0.0998271	0.242131	0	0.128801	0.28199	0.0641026	0.222463	0.0833264	0.245493	0.136694	0.0590087	0.104181	0.0531971	0.899769	0.173029	0.300852	0.08604	0.391573	0.257282	0.0041324	0.757951	0.214261	0.653563	0.718011	0.463149	0.161486	0.153988	0.629492	0.0646346	0.0380228	0.115252	0.114016	0.27666
OTU_100	Bacteria;Firmicutes;Clostridia;Oscillospirales;Oscillospiraceae;unknown genus;unknown species	0.132802	0.0285823	0.0644672	0.203555	0.131392	0.10463	0.026202	0.0975927	0.0558066	0.0999167	0.136575	0.0160829	0.0573285	0.117178	0.146327	0.114436	0.204149	0.00404433	0.0728006	0.208025	0.03663	0.204425	0.108324	0.0911833	0.176702	0.0622869	0.00281571	0.037238	0.312082	0.0157299	0.305951	0	0.325392	0.013783	0.0371916	0.312097	0.15945	0.0780374	0.045348	0.100685	0.0201857	0.0123191	0.415197	0.0238128	0.00543183	0.0878108	0.0447919	0.0586854
OTU_101	Bacteria;Firmicutes;Clostridia;Oscillospirales;Butyricicoccaceae;Butyricicoccus;unknown species	0.025983	0.0619284	0	0	0	0.270294	0.123149	0.0108436	0.135016	0.041632	0	0	0.0238869	0.0937427	0.237782	0	1.23914	0.283103	0.711206	0.110947	0.375458	0.625301	0.0416632	0.350705	0.25005	0	0.00281571	0.0212789	0.198598	0.0681628	0.0815869	0.01434	0.0275756	0.124047	0.0247944	0.0792629	0.154467	0.121933	0.030232	0.489999	0.0656036	0.0677549	0.446449	0.00680365	0.0162955	0.0548817	0.0855118	0.159289
OTU_102	Bacteria;Firmicutes;Clostridia;Oscillospirales;Ruminococcaceae;unknown genus;unknown species	0.135689	0.0619284	0.117558	0.143978	0.0602212	0.030517	0.144111	0.321694	0.0738087	0.0999167	0.187302	0.0739812	0.229314	0.070307	0.142669	0.129045	0.242131	0.0283103	0.0168001	0.0508506	0.0274725	0.126263	0.149988	0.0841692	0.01667	0.0950695	0.0366043	0.0797957	0.259393	0.0786493	0.0203967	0.02868	0.0937569	0.0551319	0.0578536	0.0594471	0.0199312	0.253621	0.120928	0.114109	0.0857893	0.166307	0.183044	0.0510274	0.108637	0.0109763	0.0447919	0.0167673
OTU_103	Bacteria;Firmicutes;Clostridia;Lachnospirales;Lachnospiraceae;ASF356;unknown species	0.239621	0.00952744	0.314752	0.0670241	0.0711705	0.296451	0.0838465	0.0144582	0.00360042	0.0915903	0	0.0289491	0.0143321	0.0515585	0.12072	0.467483	0.0237383	0.12133	0.0336003	0.0369822	0.00457875	0.222463	0.0166653	0.0210423	0.073348	0.390113	0.0929185	0	0.405301	0.167785	0.0305951	0.05019	0.0882418	0.128641	0.520683	0	0	0.258499	0.0529061	0.0201369	0.0302786	0.00615953	0.0223224	0.0544292	0.108637	0.104275	0.0285039	0.0503018
OTU_104	Bacteria;Firmicutes;Clostridia;Lachnospirales;Lachnospiraceae;unknown genus;unknown species	0.0808361	0.085747	0.314752	0.079436	0.0821198	0	1.20267	0.140967	0.225027	0	1.16284	0	0.864705	0.00468713	0	0.141219	0	0	0	0	0	0	0	0	0	0	0	0	0	0	0	0	0	0.00459432	0	0	0	0	0	0	0	0	0	0	0	0	0	0
OTU_105	Bacteria;Firmicutes;Clostridia;Oscillospirales;Oscillospiraceae;Oscillibacter;unknown species	0.308909	0.171494	0.0303375	0.0868831	0.0328479	0.505711	0.120529	0.0506036	0.0990117	0.133222	0.0195107	0.263759	0.0525511	0.17108	0.0768218	0.138784	0.0474766	0.00404433	0.0504004	0.0277367	0.00457875	0.036075	0	0.0210423	0.026672	0.00655652	0.00844714	0.00531971	0.218863	0.0104866	0.49462	0.00717	0.430179	0.0321602	0	0.0148618	0.00498281	0.0487734	0.0906961	0.0268492	0.0201857	0.00615953	0.0267869	0.0102055	0.157523	0.0658581	0.0488639	0.125755
OTU_106	Bacteria;Firmicutes;Clostridia;Lachnospirales;Lachnospiraceae;UC5-1-2E3;Multi-affiliation	0.049079	0.114329	0.481608	0.220931	0.202562	0.244136	0.0890869	0.0867491	0.248429	0.158201	0.0429235	0.640098	0.0668832	0.426529	0	0.0973923	0.0379813	0.238615	0.0336003	0.00462278	0.137363	0.0661376	0.00833264	0.0490987	0	0.314713	0.346333	0.494733	0.247234	0.199245	0.00509918	0.40152	0.0220604	0.0505375	0.268606	0.00495393	0.184364	0.0390187	0.0755801	0.0939723	0.121114	0	0.00446449	0.146278	0	0	0	0
OTU_107	Bacteria;Firmicutes;Clostridia;Lachnospirales;Lachnospiraceae;[Eubacterium] hallii group;unknown species	0.254056	0.0809832	0.0455063	0.059577	0.0273733	0.113349	0.13625	0.177113	0.0864102	0	0.0780427	0.0160829	0.229314	0.0445278	0.0329236	0.104697	0	0	0	0.323595	0	0	0	0.399804	0	0	0	0	0	0	0	0.00717	0.099272	0.124047	0.0082648	0.0297236	0	0.126811	0	0	0.035325	0.110872	0.419662	0	0	0.285385	0.179168	0.0838364
OTU_108	Bacteria;Firmicutes;Clostridia;Clostridia vadinBB60 group;unknown family;unknown genus;unknown species	0.002887	0.0809832	0	0.0273061	0	0.113349	0.013101	0.0253018	0.0270032	0.0041632	0.00780427	0.0289491	0.0716606	0.0398406	0.0658472	0	0.014243	0	0.0840007	0.517751	0.018315	1.08225	0.533289	0.0070141	0.986864	0.013113	0.0478671	0.760719	0.00405301	0	0.678191	0	0	0	0.0330592	0	0	0.087792	0	0	0.156439	0.425008	0.25894	0.0272146	0.0217273	0.0164645	0.012216	0.0503018
OTU_109	Bacteria;Firmicutes;Clostridia;Clostridia UCG-014;unknown family;unknown genus;unknown species	0.767943	0.0238186	0.216155	0.0297885	0.114968	0.213619	0.893489	0.00361454	0.615673	0.187344	0.152183	0.0128663	0.0191095	0.0070307	0.0621891	0.228872	0	0.00808865	0.0448004	0	0	0	0	0	0.003334	0.00983478	0	0.228748	0	0	0	0	0	0.0275659	0.0247944	0	0	0	0.00755801	0.0134246	0.0201857	0	0	0.00680365	0.0108637	0.400637	0.0366479	0.0167673
OTU_110	Bacteria;Firmicutes;Clostridia;Oscillospirales;Oscillospiraceae;Multi-affiliation;Multi-affiliation	0.002887	0.328697	0.00758438	1.1692	0.333954	0.082832	0.0366828	0.0831345	0.502259	0.395504	0.0975534	0.350606	0.224537	0.527303	0.08048	0	0	0.137507	0	0	0	0	0	0.140282	0.013336	0	0	0	0.00405301	0	0	0.17925	0.0110302	0.013783	0	0	0	0.029264	0	0	0.1413	0.0492763	0	0	0	0	0	0
OTU_111	Bacteria;Firmicutes;Bacilli;Erysipelotrichales;Erysipelatoclostridiaceae;Erysipelatoclostridium;bacterium ic1391	0.0548531	0.0238186	0	0.0546123	0.0383226	0.0435958	0.0209616	0.0180727	0.0504059	0	0	0	0.0334416	0.178111	0.168276	0.0876531	0.0379813	0.024266	0.0616005	0.0231139	0.00457875	0.036075	0.00833264	0.11924	0.03334	0.0327826	0.00563142	0.117034	0.0243181	0.875629	0.00509918	0.01434	0	0.0459432	0.0578536	0.0148618	0.00996562	0.014632	0.105812	0.241643	0.0605571	0.0431167	0.0267869	0.241529	0.0543183	0.0109763	0.0529359	0.435949
OTU_112	Bacteria;Firmicutes;Clostridia;Clostridia UCG-014;unknown family;unknown genus;unknown species	0	0.0190549	0.0644672	0.00744713	0	0	0	1.42775	0.198023	0	0.00390213	0.0482486	0	0	0	0	0	0	0	0	0	0	0	0	0	0	0	0	0	0	0	0	0.0937569	0	0	0	0.0797249	0.282885	0	0.0939723	0	0.0554358	0	0	0	0.0219527	0	0
OTU_113	Bacteria;Firmicutes;Clostridia;Lachnospirales;Lachnospiraceae;unknown genus;unknown species	0.329118	0.100038	0.147895	0.206037	0.323004	0.353126	0.206996	0.256633	0.235828	0.149875	0.0741406	0.090064	0.305752	0.199203	0.08048	0.238611	0.242131	0	0.106401	0.217271	0.187729	0.270563	0.0749938	0.27355	0.160032	0.00327826	0.00844714	0.276625	0.717383	0.0524329	0.244761	0.12906	0.303331	0.266471	0.297533	0.346775	0.0448453	0.395064	0.18895	0.120822	0.348203	0.425008	0.651815	0.136073	0.0380228	0.12074	0.0936558	0.519785
OTU_114	Bacteria;Firmicutes;Clostridia;Clostridia UCG-014;unknown family;unknown genus;unknown species	0.147237	0.0142912	0	0.24079	0.131392	0	0.25416	0	0.42125	0.179017	0	0.205861	0	0.0257792	0.278022	0	0	0.157729	0.117601	0.00924556	0.03663	0.0721501	0.141655	0.0210423	0.046676	0.0524521	0.185837	0	0	0.0314597	0.00509918	0.05736	0	0.0367546	0.0950452	0	0	0.00487734	0.015116	0	0.146346	0.0492763	0	0.200708	0.00543183	0	0.0855118	0.00838364
OTU_115	Bacteria;Firmicutes;Clostridia;Clostridia vadinBB60 group;unknown family;unknown genus;unknown species	0	0	0	0	0	0	0	0	0.00180021	0.0832639	0	0	0	0.00234357	0.168276	0	0	0	0	0	0	0	0	0	0	0	0	0	0	0	0.168273	0	0	0.00459432	0	0	0.0398625	0	0	0	0	0.00615953	0	0	0.255296	0.318314	0.105872	0.0167673
OTU_116	Bacteria;Firmicutes;Clostridia;Clostridia UCG-014;unknown family;unknown genus;unknown species	0.68422	0.271532	0.0872203	0.00744713	0.147816	0.165664	0.311804	0.534953	0.0180021	0.124896	0.0975534	0.833092	0.076438	0.344504	0.0548727	0.138784	0	0	0.0952008	0	0.00457875	0	0	0.0631269	0	0	0.01971	0	0.00405301	0	0	0.09321	0	0.00459432	0.0082648	0	0.0398625	0	0	0.0201369	0	0	0	0.0714383	0	0.0109763	0.0366479	0
OTU_117	Bacteria;Firmicutes;Clostridia;Lachnospirales;Lachnospiraceae;Anaerostipes;unknown species	0	0.0714558	0.0341297	0.0868831	0.00547465	0	0	0	0.00360042	0.999167	0	0.270192	0.00955475	0.0515585	0.149985	0	0.014243	0.0849308	0.0616005	0	0.00457875	0.012025	0	0	0	0.337661	0.29565	0.074476	0.012159	0	0	0	0	0.261876	0.0165296	0.00495393	0.024914	0	0.0529061	0.0604108	0	0.0123191	0.00446449	0	0.173819	0.0932989	0.639303	0.00838364
OTU_118	Bacteria;Firmicutes;Bacilli;Lactobacillales;Lactobacillaceae;Limosilactobacillus;Lactobacillus frumenti	0	0	0	0	0	0	0	0	0	0	0	0	0	0	0	0.00243481	0	0	0	0	0	0	0	0	0	0.00655652	0	0	0	0	0	0	0	0	0	0	0	0	0	0	0	0	0	0	2.0478	4.72532	0.0366479	0.285044
OTU_119	Bacteria;Firmicutes;Clostridia;Lachnospirales;Lachnospiraceae;Multi-affiliation;Multi-affiliation	0	0.0762195	0.166856	0.0099295	0.00547465	0.00435958	0	0.00361454	0	0.320566	0	0.218727	0.00477737	0.0117178	0.0548727	0	0.104449	0.157729	0.0560004	0.0231139	0.224359	0.186388	0.0166653	0.224451	0	0.295043	0.211178	0.250027	0.012159	0.346057	0.0764877	0.36567	0.0275756	0.179179	0.210753	0.00495393	0.682645	0	0.22674	0.0738354	0.0504643	0.0123191	0.0892897	0.401415	0.0488865	0.0823226	0.175096	0.0754527
OTU_120	Bacteria;Firmicutes;Clostridia;Clostridia vadinBB60 group;unknown family;unknown genus;unknown species	0.00866101	0.295351	0.00379219	0.00744713	0	0.0479554	0.0157212	0.0180727	0.0414049	0.595337	0.0195107	0.067548	0	0.0328099	0.0438982	0.012174	0.0237383	0.00808865	0.0168001	0.0970784	0.0274725	0.0901876	0.0666611	0	0.003334	0.0721217	0.0563142	0.0106394	0.0283711	0.0576762	0.0611901	0.01434	0	0.00459432	0	0.13871	0.592954	0.243867	0.00755801	0.00671231	0.575293	0.474284	0.0580383	0.0374201	0.103205	2.20625	0.154736	0.176056
OTU_121	Bacteria;Firmicutes;Bacilli;RF39;unknown family;unknown genus;unknown species	1.38865	0.119093	0.00379219	0.0521299	0.114968	0	0.285602	0.513265	0.102612	0.10408	0.0702384	0.0192994	0	0	0.0548727	0.0389569	0	0.0606649	0	0.00924556	0.151099	0.0180375	0	0	0.01667	0	0.00281571	0	0.0364771	0.0524329	0	0.60228	0	0.0367546	0.020662	0	0.0149484	0.0634054	0	0	0.0201857	0.197105	0	0.0680365	0.114068	0.032929	0	0
OTU_122	Bacteria;Firmicutes;Clostridia;Clostridia vadinBB60 group;unknown family;unknown genus;unknown species	0.0866101	0.033346	0.0303375	0.00248238	0	0.10463	0.0157212	0.0108436	0.00720085	0.00832639	0.0195107	0.00643314	0.0191095	0.0070307	0.0475563	0.0389569	0.218392	0.0404433	0.0504004	0.152552	0.0595238	0.3848	0.00833264	0.0070141	0.176702	0.0262261	0.0140786	0.675604	0.0851133	0.0157299	0.265157	0	0.314361	0.0183773	0	0.0396314	0.0548109	0.151197	0.022674	0.0402739	0.90331	0.351093	0.821465	0.00680365	0.0108637	0.0109763	0	0.0335345
OTU_123	Bacteria;Firmicutes;Clostridia;Lachnospirales;Lachnospiraceae;Blautia;unknown species	0	0	0.117558	0.0148943	0	0	0	0	0	0.183181	0	0.115797	0	0.0210921	0	0	0	0.647092	0.0224002	0	0.0503663	0	0	0.0070141	0.003334	0.544191	2.17373	0.18619	0	0.0576762	0.00509918	0	0	0.0872921	0	0	0	0	0.045348	0.0402739	0	0	0	0.0340182	0	0	0.00407199	0.0167673
OTU_124	Bacteria;Firmicutes;Clostridia;Clostridia UCG-014;unknown family;unknown genus;unknown species	0.011548	0.0619284	0	0.367392	0.864995	0.2049	0.0157212	0	0.730886	0.00832639	0.00780427	0	0	0.0960862	0.0182909	0	0	0	0.0896007	0	0	0	0	0	0	0.00983478	0.00844714	0	0	0	0	0.06453	0	0	0.640522	0	0	0	0	0	0.272507	0	0	0.0102055	0.17925	0.159157	0.00814399	0
OTU_125	Bacteria;Firmicutes;Clostridia;Oscillospirales;Oscillospiraceae;unknown genus;unknown species	0.046192	0.0285823	0.0758438	0.099295	0.0218986	0.0566745	0.013101	0.0253018	0.0180021	0.0666112	0.0351192	0.0546817	0.0334416	0.0609327	0.146327	0.0438265	0.104449	0.12133	0.0896007	0.134061	0.0732601	0.1924	0.0999917	0.0771551	0.056678	0.0393391	0.0563142	0.0585169	0.117537	0.036703	0.107083	0.13623	0.0606662	0.0321602	0	0.0544932	0.0847078	0.117056	0.0755801	0.147671	0.0302786	0.0615953	0.151792	0.122466	0.0923411	0.0658581	0.0651519	0.0419182
OTU_126	Bacteria;Firmicutes;Clostridia;Clostridia UCG-014;unknown family;unknown genus;unknown species	0.242508	0.100038	0.0720516	0.223414	0.0656958	0.10027	0.0786061	0.1988	0.0378045	0.0541216	0.105358	0.205861	0.00955475	0.016405	0.128036	0.0146088	0	0.0849308	0.408803	0.0184911	0.215201	0.517076	0.0249979	0.196395	0.306728	0.118017	0	0.281945	0.00810603	0.110109	0	0.50907	0	0.13783	0.123972	0.430992	0.0348797	0.00975467	0	0	0.126161	0.123191	0	0.105457	0	0	0.016288	0.0251509
OTU_127	Bacteria;Firmicutes;Clostridia;Clostridia vadinBB60 group;unknown family;unknown genus;unknown species	0.181881	0	0	0.00744713	0.224461	0	0.0235818	0.140967	0	0	0.0117064	0.00321657	0.0477737	0.00234357	0.212174	0.377395	0	0.00808865	0.00560004	0.0138683	0.00457875	0.00601251	0	0.0070141	0.01667	0.00327826	0.00563142	0	1.40234	0	0	0	2.17847	0	0	0	0.00498281	0.0195093	0.030232	0	0.0252321	0.00615953	0.116077	0	0	0.00548817	0	0
OTU_128	Bacteria;Firmicutes;Clostridia;Oscillospirales;Ruminococcaceae;unknown genus;unknown species	0.02887	0.0524009	0.117558	0.297885	0.125917	0.553666	0.0026202	0.00361454	0.0432051	0.0041632	0.0195107	0.0836309	0.038219	0.0562456	0.0292654	0.00486962	0.422542	0.169862	0.257602	0.268121	0.0732601	0.0721501	0.149988	0.070141	0.026672	0.0524521	0.174574	0.244707	0	0.110109	1.05553	0.02868	0.0110302	0.0872921	0.0495888	0.0644011	0.00498281	0.058528	0.34011	1.12096	0.100929	0.166307	0.0178579	0.166689	0.146659	0.0439054	0.146592	0.117371
OTU_129	Bacteria;Firmicutes;Clostridia;Clostridia vadinBB60 group;unknown family;unknown genus;unknown species	0.0779491	0.0142912	0	0.00496475	0.0273733	0	0.110048	0.0542182	0.0810096	0.0457952	0.0273149	0.0964972	0.176763	0.0210921	0.00731636	0.0219133	0.113944	0.404433	0.0392003	0.0739645	0.224359	0.156325	0.0249979	0.0771551	0.006668	1.07199	0.0760242	0.111714	0.0486362	0.120596	0.24986	0.15774	0.281271	0.0505375	0.0371916	0.0148618	0.368728	0.014632	0.105812	0.120822	0.0252321	0.0184786	0.0937542	0.14968	0.0380228	0.115252	0.0325759	0.419182
OTU_130	Bacteria;Firmicutes;Clostridia;Peptostreptococcales-Tissierellales;Anaerovoracaceae;Family XIII AD3011 group;unknown species	0.0808361	0.171494	0.0720516	0.0297885	0.0602212	0.0479554	0.0759859	0.0867491	0.0270032	0.11657	0.0156085	0.0707646	0.0668832	0.0515585	0.0658472	0.0973923	0.0997009	0.0363989	0.0560004	0.0693417	0.0228938	0.156325	0.0666611	0.0771551	0.053344	0.0360608	0.0591299	0.0638366	0.0526892	0.0314597	0.0152975	0.15057	0.126848	0.0918864	0.0041324	0.0297236	0.00996562	0.058528	0.181392	0.120822	0.0454178	0.0554358	0.272334	0.0408219	0.0434546	0.137204	0.0407199	0.159289
OTU_131	Bacteria;Firmicutes;Clostridia;Clostridia vadinBB60 group;unknown family;unknown genus;unknown species	0	0	0	0	0	0	0	0	0	0.0874271	0.0117064	0	1.05102	0	0	0	0	0	0.0280002	0.19878	0.0961538	0.036075	0.00833264	0.266536	0.163366	0.00327826	0.106997	0.542611	0.401248	0	0	0.34416	0.049636	0.00918864	0.0082648	0.772813	0.0199312	0	0.03779	0	0.206904	0	0	0.00680365	0.114068	0.0878108	0.0488639	0.0754527
OTU_132	Bacteria;Firmicutes;Clostridia;Clostridia vadinBB60 group;unknown family;unknown genus;unknown species	0.037531	0.0952744	0.00379219	0.0248238	0.0273733	0.0348766	0.558103	0.130124	0.304236	0.370525	0.144379	0.0964972	0	0.0304664	0.28168	0.00730442	0.0569719	0.0647092	0.106401	0	0.0503663	0	0	0.0420846	0.406748	0.00327826	0	0.0585169	0.0729542	0	0.0254959	0.05736	0.0110302	0.0275659	0.0950452	0	0.0548109	0.0634054	0	0	0.0756964	0.0800739	0.0267869	0.00680365	0.184682	0	0.12216	0
OTU_133	Bacteria;Firmicutes;Clostridia;Lachnospirales;Lachnospiraceae;Blautia;unknown species	0.051966	0.0476372	0.00379219	0.0670241	0.0766451	0.00435958	0.0497838	0.144582	0.0468055	0.0707744	0.0507277	0	0.0429964	0.0210921	0.0695054	0.0340873	0.14243	0.012133	0.0336003	0.134061	0.0228938	0.420875	0.141655	0.0561128	0.010002	0.013113	0.0422357	0.0106394	0.0243181	0	0.0254959	0.00717	0.049636	0.0183773	0.020662	0.168434	0.00498281	0.0536507	0.015116	0.00671231	0	0	0.00892897	0	0.0597501	0.00548817	0.0610799	0.0251509
OTU_134	Bacteria;Firmicutes;Clostridia;Lachnospirales;Lachnospiraceae;[Ruminococcus] torques group;unknown species	0.0664011	0.0619284	0	0.106742	0.0930691	0.117709	0.201756	0.404829	0.0774091	0	0.00390213	0	0	0.0117178	0	0.00730442	0.318093	0	0.0392003	0.184911	0	0.228475	0.12499	0.0350705	0.046676	0	0	0.0797957	0.190492	0	0	0	0.110302	0	0	0	0	0.00487734	0	0.0805477	0.0302786	0.468124	0.549132	0.00340182	0	0.00548817	0.024432	0.0838364
OTU_135	Bacteria;Firmicutes;Clostridia;Lachnospirales;Lachnospiraceae;unknown genus;unknown species	0.051966	0.228659	0.159272	0.0148943	0.0383226	0.0130787	0.162453	0.137353	0.16742	0.191507	0.101455	0.10293	0.0859927	0.086712	0.131694	0.0243481	0	0	0	0	0	0	0	0	0	0.0295043	0	0	0	0	0	0	0	0	0	0	0	0	0	0	0	0	0	0	0	0	0	0
OTU_136	Bacteria;Firmicutes;Clostridia;Clostridia UCG-014;unknown family;unknown genus;unknown species	0.011548	0	0.00379219	0	0.0766451	0.0348766	0.715315	0	0.374444	0.0457952	0.117064	0	0	0	0.00365818	0.012174	0	0.125374	0.106401	0	0.0274725	0	0	0.203409	0	0.0262261	0	0.0957549	0	0	0	0.02151	0	0.00459432	0	0	0.0647765	0	0	0	0.1413	0	0	0	0.130364	0.367708	0.118088	0.0167673
OTU_137	Bacteria;Firmicutes;Clostridia;Oscillospirales;Ruminococcaceae;Subdoligranulum;unknown species	0.459033	0.104802	0	0.0322709	0.131392	0.0566745	0.0838465	0.224102	0.243029	0.399667	0.253639	0.0192994	0.138544	0.117178	0.135353	0.0462614	0	0.0283103	0.0896007	0.152552	0.0320513	0.00601251	0.0333306	0.070141	0.070014	0.0360608	0.0168943	0.0531971	0.137802	0	0	0.02868	0.0330907	0.0321602	0	0.0644011	0.0199312	0.07316	0.00755801	0	0.035325	0.277179	0.00892897	0	0.032591	0.0219527	0.00814399	0.117371
OTU_138	Bacteria;Firmicutes;Clostridia;Oscillospirales;Ruminococcaceae;unknown genus;unknown species	0.222299	0.147675	0.151688	0.215967	0.0875944	0.0130787	0	0.0253018	0.00720085	0.0124896	0.0507277	0.0482486	0	0.0820248	0	0.0486962	0	0	0	0	0	0	0	0	0	0	0	0	0.194545	0	0.0101984	0.17208	0.00551511	0.160801	0	0	0.24914	0	0.022674	0.241643	0.0100929	0	0	0	0.0434546	0	0.02036	0
OTU_139	Bacteria;Firmicutes;Clostridia;Oscillospirales;Oscillospiraceae;unknown genus;unknown species	0	0.0714558	0.109973	0.10426	0.525567	0	0.225337	0.0542182	0.642676	0.278934	0.265345	0.672264	0.00955475	0.00468713	0	0.00973923	0	0	0	0	0	0	0	0	0	0	0	0	0	0	0	0	0	0	0	0	0	0	0	0	0	0	0	0	0	0.0439054	0.0529359	0
OTU_140	Bacteria;Firmicutes;Clostridia;Oscillospirales;Ruminococcaceae;Angelakisella;Ruminococcus sp.	0	0	0	0	0	0	0	0	0	0	0	0	0	0	0	0	0.42729	0.169862	0.0616005	0.00924556	0.233516	0.0661376	0.0583285	0.280564	0.086684	0.406504	0.287203	0.0585169	0.113484	0.0419463	0	0.11472	0.204059	0.0689148	0.0950452	0.0941246	0.0896906	0.014632	0.03779	0.0134246	0.100929	0.0246381	0.196437	0.343584	0	0	0	0
OTU_141	Bacteria;Firmicutes;Clostridia;Oscillospirales;Ruminococcaceae;unknown genus;unknown species	0.034644	0.00476372	0.0151688	0.00496475	0	0.0610341	0.0026202	0.07952	0.0360042	0.0041632	0.0468256	0.0321657	0.00477737	0.0117178	0.0365818	0.107132	0.332336	0.012133	0.0896007	0.226516	0.018315	0.132275	0.199983	0.0490987	0.046676	0.00983478	0.0253414	0	0.17428	0	0.152975	0.05019	0.115817	0.00918864	0.0082648	0.16348	0.0199312	0.214603	0.015116	0.0268492	0.00504643	0.172467	0.366088	0.00340182	0	0.0493936	0.012216	0.0335345
OTU_142	Bacteria;Firmicutes;Clostridia;Oscillospirales;Oscillospiraceae;NK4A214 group;unknown species	0	0.0952744	0.00379219	0.0124119	0.016424	0	0	0.0144582	0	0.0124896	0	0.0321657	0.00477737	0.00468713	0	0.00243481	0	0	0	0	0	0	0	0	0	0	0	0	0	0	0	0	0	0	0	0	0	0	0	0	0	0	0	0	0	0	0	0
OTU_143	Bacteria;Firmicutes;Clostridia;Oscillospirales;UCG-010;unknown genus;unknown species	0.031757	0.161966	0.0492984	0.0124119	0.0109493	0.0959107	0.0550242	0.0506036	0.0396047	0.11657	0.0117064	0.109363	0.0525511	0.128896	0.0512145	0.0535658	0	0	0.112001	0.0323595	0.0961538	0	0.0416632	0	0	0.0426174	0.11826	0.0691563	0	0.0891359	0.0458926	0.20076	0.148908	0.16999	0.0330592	0.13871	0.174398	0.0926694	0.158718	0.134246	0.0857893	0.0431167	0.0669673	0.0374201	0.032591	0.0493936	0.0366479	0.100604
OTU_144	Bacteria;Firmicutes;Clostridia;Lachnospirales;Defluviitaleaceae;Defluviitaleaceae UCG-011;unknown species	0.11548	0.0571646	0.0341297	0.039718	0.0328479	0.0566745	0.0733656	0.0722909	0.0540064	0.0249792	0.0351192	0.0160829	0.0621059	0.0234357	0.0548727	0.075479	0	0	0.0840007	0.0924556	0.0274725	0.102213	0.0583285	0.11924	0.056678	0.00655652	0.0253414	0.0531971	0.0689012	0.036703	0.0305951	0.00717	0.0441209	0.0551319	0.020662	0.0842168	0.0398625	0.0390187	0.03779	0.0805477	0.0252321	0.104712	0.138399	0.00680365	0.0380228	0.0493936	0.0529359	0.09222
OTU_145	Bacteria;Firmicutes;Bacilli;RF39;unknown family;unknown genus;unknown species	0.023096	0.0142912	0.750853	0.0570946	0.0218986	0	0	0.0433745	0.0288034	0.237302	0	0.160829	0	0.0070307	0	0	0	0.00404433	0	0	0.03663	0	0	0	0	0	0.00281571	0.393659	0	0	0	0	0	0.013783	0	0	0	0	0	0	0	0	0	0	0.0380228	0.0439054	0.00814399	0
OTU_146	Bacteria;Firmicutes;Clostridia;Lachnospirales;Lachnospiraceae;Lachnospiraceae NK4A136 group;unknown species	0.011548	0.0238186	0	0.0099295	0.0273733	0.0435958	0.0052404	0.0650618	0.0702083	0.541216	0	0.0578983	0.105102	0.281228	0.135353	0.0438265	0.408299	0	0.0112001	0.258876	0.0137363	0.252525	0.108324	0.0070141	0.023338	0	0	0	0.0162121	0.0262164	0.0254959	0.10038	0.0551511	0.00459432	0.0537212	0.376499	0.024914	0.00975467	0.03779	0.0335616	0	0.0615953	0.156257	0.0306164	0.00543183	0.0164645	0	0.0503018
OTU_147	Bacteria;Firmicutes;Clostridia;Oscillospirales;Ruminococcaceae;unknown genus;unknown species	0.155898	0.0381098	0.0151688	0.0124119	0.0437972	0.0174383	0.311804	0.173498	0.0522062	0.0249792	0.00780427	0.067548	0.257978	0.0257792	0.0695054	0.0413917	0.246878	0.0768422	0.0448004	0.28199	0.00915751	0.150313	0.258312	0.112226	0.343402	0	0.00563142	0.0159591	0.202651	0.00524329	0	0.03585	0.121332	0.0183773	0	0.00990786	0.0348797	0.058528	0.03779	0.0402739	0.0656036	0.141669	0.174115	0.0544292	0.0162955	0.126228	0.0447919	0.0419182
OTU_148	Bacteria;Firmicutes;Clostridia;Peptostreptococcales-Tissierellales;Peptostreptococcaceae;Multi-affiliation;Multi-affiliation	0.037531	0.0524009	0.0227531	0.00248238	0.0437972	0.00435958	0.0183414	0.0180727	0.00900106	0.0333056	0.0117064	0.0160829	0.0621059	0.0398406	0.0256073	0.12174	0.00474766	0.0202216	0.0112001	0.0600962	0	0.0180375	0	0.0070141	0.01667	0	0.0563142	0	0.149961	0.0157299	0.0356943	0.06453	0.0606662	0.0183773	0.0123972	0.0297236	0.00996562	0.043896	0.0982541	0.114109	0.100929	0.166307	0.0803607	0.0952511	0.0162955	0.0164645	0.26468	0.125755
OTU_149	Bacteria;Firmicutes;Clostridia;Clostridia vadinBB60 group;unknown family;unknown genus;unknown species	0.051966	0.0809832	0.0455063	0	0	0.00435958	0	0	0.0162019	0.0582848	0.0195107	0.135096	0	0.0140614	0.182909	0.0267829	0.00949532	0.0323546	0.0560004	0.0323595	0.14652	0.0420875	0.0499958	0.231465	0	0.0295043	0.0281571	0.00531971	0.00405301	0.00524329	0.0662893	0.01434	0.0220604	0.0183773	0.0041324	0.0544932	0.129553	0.014632	0.03779	0.0201369	0	0.0184786	0.0758962	0.00340182	0.0271592	0.0493936	0.00814399	0.670691
OTU_150	Bacteria;Firmicutes;Clostridia;Clostridia vadinBB60 group;unknown family;unknown genus;unknown species	0.0808361	0	0	0	0	0.00871916	0	0.00722909	0.00180021	0.0041632	0.00780427	0.00321657	0.0143321	0.00468713	0.00365818	0.0340873	0.0617196	0.0202216	0.0728006	0.24963	0.0137363	0.306638	0.308308	0.112226	0.093352	0.222922	0.349148	0.0957549	0.0851133	0.0157299	0.295752	0.10755	0.165453	0.0229716	0.0247944	0.262558	0.139519	0.209725	0.015116	0.0335616	0.0857893	0.147829	0.12947	0.0612328	0	0.0548817	0.00814399	0.0167673
OTU_151	Bacteria;Firmicutes;Clostridia;Lachnospirales;Lachnospiraceae;Tuzzerella;unknown species	0.14435	0.033346	0	0	0.00547465	0	0.175554	0	0.00180021	0.00832639	0	0	0	0.00937427	0.259731	0.0584354	0.00474766	0.00404433	0	0	0	0	0	0	0	0	0	0	0	0.0104866	0.127479	0	0.352967	0	0.0082648	0.203111	0	0	0.219182	0	0	0.141669	0.366088	0.00340182	0.065182	0.00548817	0.016288	0
OTU_152	Bacteria;Firmicutes;Clostridia;Clostridia UCG-014;unknown family;unknown genus;unknown species	0	0.00952744	0.0985969	0.0347533	0.262783	0.191821	0	0	0.0126015	0.0041632	0	0.0128663	0	0.100773	0.651156	0	0	0.0202216	0.0952008	0	0	0	0	0	0	0.0229478	0.154864	0.037238	0.0607952	0.0314597	0.0305951	0.06453	0	0.0413489	0	0	0	0.0390187	0	0.0335616	0.171579	0.0492763	0.0133935	0.0680365	0	0.186598	0	0
OTU_153	Bacteria;Firmicutes;Clostridia;Lachnospirales;Lachnospiraceae;Sellimonas;Lachnoclostridium phocaeense	0.0635141	0.0619284	0.147895	0.0148943	0.0328479	0.0348766	0.0209616	0.0216873	0.0180021	0	0.0117064	0.0160829	0	0.0445278	0.102429	0.0413917	0.113944	0.0566206	0.0728006	0.041605	0.10989	0.0541126	0.0666611	0.0841692	0.056678	0.0491739	0.03942	0.0531971	0.0891663	0.0209732	0.0203967	0.08604	0.154423	0.0781035	0.0123972	0.0346775	0.0149484	0.0487734	0.0982541	0.0469862	0.0605571	0.0369572	0.0669673	0.0238128	0.141228	0.0493936	0.18324	0.0503018
OTU_154	Bacteria;Firmicutes;Clostridia;Oscillospirales;Butyricicoccaceae;Butyricicoccus;Agathobaculum sp.	0.184768	0	0.0985969	0.918479	0.136866	0.0479554	0.117909	0	0.0702083	0	0.760916	0.0160829	0.0859927	0	0	0.224002	0	0	0.0168001	0.0231139	0.00457875	0	0.0249979	0.0140282	0	0	0	0	0.00405301	0.00524329	0	0	0	0.00459432	0	0	0	0.014632	0	0	0.0656036	0	0	0	0.114068	0	0.0692239	0.0670691
OTU_155	Bacteria;Firmicutes;Clostridia;Oscillospirales;Hungateiclostridiaceae;Ruminiclostridium;unknown species	0.034644	0.0142912	0.0530906	0.00744713	0.0218986	0.0479554	0.039303	0.0614473	0.00360042	0.0291424	0.0390213	0.0128663	0.0716606	0.0257792	0.0256073	0.0584354	0.00949532	0.14964	0.0728006	0.240385	0.0549451	0.2886	0.149988	0.0841692	0	0.0721217	0.0253414	0.132993	0.0405301	0	0.0254959	0.09321	0.0882418	0.0826978	0	0	0.0398625	0.0341413	0.22674	0	0.035325	0.0307977	0.0758962	0.00680365	0	0.00548817	0	0
OTU_156	Bacteria;Firmicutes;Clostridia;Lachnospirales;Lachnospiraceae;Multi-affiliation;Multi-affiliation	0.051966	0.0476372	0.132727	0.0670241	0.0602212	0.0348766	0.065505	0.0469891	0.08461	0.0457952	0.0663363	0.0289491	0.0286642	0.070307	0.0365818	0.0219133	0.208897	0.0485319	0.0840007	0.0462278	0.0503663	0.0300625	0.0166653	0.070141	0.01667	0.0229478	0.180206	0.0159591	0.498521	0.0996225	0.0815869	0.10038	0.049636	0.133235	0.0165296	0.0148618	0.164433	0.0390187	0.105812	0.288629	0.0555107	0.0492763	0.0446449	0.102055	0.0217273	0.0109763	0.0895838	0.0251509
OTU_157	Bacteria;Firmicutes;Clostridia;Clostridia vadinBB60 group;unknown family;unknown genus;unknown species	0.118367	0.0238186	0.00379219	0.00496475	0	0.00871916	0	0.0216873	0.00900106	0.020816	0.00390213	0	0	0.0234357	0.0292654	0.00486962	0.028486	0.0161773	0.00560004	0.217271	0.0320513	0.102213	0.0583285	0.0140282	0.080016	0.0163913	0.01971	0.0212789	0.141855	0.0314597	0.0152975	0.02868	0.0220604	0.00918864	0.0041324	0.153572	0.0298969	0.912062	0.022674	0.0134246	0.322971	0.283338	0.205366	0	0.0380228	0.0274409	0.016288	0.0167673
OTU_158	Bacteria;Firmicutes;Clostridia;Oscillospirales;Ruminococcaceae;unknown genus;unknown species	0.311796	0.209604	0.0265453	0.0347533	0.186138	0.0130787	0.0471636	0.0578327	0.212425	0.0749376	0.0741406	0.0643314	0.128989	0.166393	0.0475563	0.0170437	0.00949532	0.0647092	0.00560004	0.0231139	0	0	0.0333306	0.0210423	0.003334	0	0.00563142	0	0.0770073	0	0	0.04302	0.132363	0.00459432	0	0	0	0.0341413	0.03779	0.0134246	0.0605571	0.0431167	0.187508	0.0986529	0.0162955	0.12074	0.0325759	0.0670691
OTU_159	Bacteria;Firmicutes;Clostridia;Oscillospirales;Butyricicoccaceae;Butyricicoccus;Intestinibacillus sp.	0.017322	0.00476372	0.0113766	0.0645418	0	0	0.0026202	0.00722909	0.0234028	0	0.0975534	0.0578983	0	0.0328099	0.139011	0.0584354	0	0.335679	0.00560004	0.00462278	0.00457875	0	0	0.245493	0.160032	0.0327826	0.00563142	0.0159591	0.166174	0.241191	0	0.01434	0.0661813	0.013783	0.694244	0	0.00498281	0.0243867	0.03779	0.0402739	0.0302786	0.0184786	0	0	0.0217273	0	0.00407199	0.0167673
OTU_160	Bacteria;Firmicutes;Clostridia;Oscillospirales;Oscillospiraceae;Colidextribacter;unknown species	0.124141	0.0190549	0.0151688	0.0273061	0.0602212	0.0566745	0.0786061	0.0180727	0.0450053	0.0957535	0.0195107	0.0546817	0.038219	0.0304664	0.0951127	0.0925227	0.0332336	0.00808865	0.0952008	0.0878328	0.0824176	0.132275	0.0416632	0.0841692	0.076682	0.0491739	0.00563142	0.111714	0.0851133	0.036703	0.0152975	0.03585	0.0661813	0.013783	0.0661184	0.0792629	0.0747421	0.043896	0.0755801	0.0469862	0.100929	0.117031	0.330372	0.0340182	0.0488865	0.0109763	0.024432	0.0251509
OTU_161	Bacteria;Firmicutes;Clostridia;Christensenellales;Christensenellaceae;Christensenellaceae R-7 group;unknown species	0.02887	0.033346	0.0265453	0.0372356	0.0109493	0.00435958	0.0681252	0.0289164	0	0.0124896	0.00390213	0.0353823	0.0143321	0.0656199	0.0146327	0.012174	0.00949532	0.0404433	0.0952008	0.19878	0.0503663	0.16835	0.116657	0.189381	0.20004	0.0458956	0.0309728	0.0319183	0.00405301	0	0.0662893	0.02868	0.00551511	0.0321602	0	0.0594471	0.00498281	0.0195093	0.00755801	0	0.00504643	0.0800739	0	0.00340182	0.141228	0.137204	0.0610799	0.0251509
OTU_162	Bacteria;Firmicutes;Clostridia;Lachnospirales;Lachnospiraceae;Lachnospiraceae FE2018 group;unknown species	0.0577401	0.00476372	0.326128	0.0124119	0.016424	0.0523149	0.065505	0.0361454	0.0216025	0	0.0507277	0.00964972	0.0143321	0.00234357	0	0.0608702	0	0.00404433	0.00560004	0.00924556	0	0.0541126	0	0.0070141	0	0.00655652	0.00563142	0	0	0	0.127479	0	0.0441209	0	0.0123972	0.0495393	0	0.341413	0.022674	0.0134246	0	0.0431167	0.0446449	0.00340182	0.032591	0.0548817	0.00407199	0.0335345
OTU_163	Bacteria;Firmicutes;Clostridia;Clostridia UCG-014;unknown family;unknown genus;unknown species	0.031757	0.0428735	0.0758438	0.143978	0.142341	0.108989	0.0602646	0.0469891	0.0738087	0.133222	0	0.22516	0.0621059	0.105461	0.0329236	0.0267829	0	0.0283103	0.00560004	0.0184911	0.0137363	0.02405	0.00833264	0.175352	0.136694	0.00655652	0.0450514	0.00531971	0	0.0209732	0	0.04302	0	0.013783	0.0289268	0.13871	0.129553	0.058528	0.0755801	0.134246	0.0454178	0.117031	0.0357159	0.384406	0.0869093	0.0713462	0.024432	0.00838364
OTU_164	Bacteria;Firmicutes;Clostridia;Lachnospirales;Lachnospiraceae;[Ruminococcus] gauvreauii group;unknown species	0.02887	0.0285823	0.0227531	0.0248238	0.016424	0.113349	0.0209616	0.0253018	0.0918108	0.020816	0.0507277	0.0257326	0.00477737	0.0445278	0.0475563	0.0146088	0.299103	0.125374	0.0280002	0.0277367	0.0595238	0.02405	0.0666611	0.126254	0.056678	0.0360608	0.0901028	0.0904352	0.125643	0.0104866	0.0101984	0	0.0661813	0.00459432	0.0371916	0.0297236	0.0996562	0.07316	0.0604641	0.0671231	0.0252321	0.0123191	0.0669673	0.0510274	0.065182	0.0932989	0.0773679	0.0838364
OTU_165	Bacteria;Firmicutes;Clostridia;Oscillospirales;Ruminococcaceae;Candidatus Soleaferrea;unknown species	0.00577401	0.0571646	0.0568828	0.0372356	0.016424	0.0435958	0.0366828	0.0216873	0.0108013	0.112406	0.0156085	0.106147	0.0191095	0.0351535	0.0695054	0.0194785	0.0237383	0.00404433	0.0168001	0.0462278	0.0503663	0.0420875	0.0249979	0.0140282	0.056678	0.00983478	0	0.0319183	0.00810603	0.0209732	0.00509918	0.07887	0.0110302	0.0321602	0	0.0346775	0.0298969	0.00975467	0.015116	0.0134246	0.0302786	0.0184786	0.0446449	0.0510274	0.200978	0.153669	0.252464	0.0754527
OTU_166	Bacteria;Firmicutes;Clostridia;Oscillospirales;Ruminococcaceae;unknown genus;unknown species	0.132802	0.0524009	0.0379219	0.0446828	0.0547465	0.122068	0.0288222	0.0903636	0.0234028	0.0249792	0.0156085	0.0482486	0.038219	0.070307	0.04024	0.0876531	0.0854579	0.0202216	0.0168001	0.0693417	0.0778388	0.102213	0.0333306	0.0911833	0.043342	0.0950695	0.0140786	0.0319183	0.186439	0.110109	0.158075	0.03585	0.0772116	0.0918864	0	0.0792629	0.0548109	0.0390187	0.181392	0.0201369	0.0151393	0.0246381	0.160721	0.0782419	0.0162955	0.0274409	0.02036	0.00838364
OTU_167	Bacteria;Firmicutes;Clostridia;Christensenellales;Christensenellaceae;Christensenellaceae R-7 group;unknown species	0.046192	0.0428735	0.0151688	0.00248238	0.00547465	0.0697532	0.0550242	0.0650618	0.0144017	0.187344	0.00390213	0.0514651	0.186318	0.0960862	0.0256073	0.102262	0	0	0	0	0	0	0	0	0	0	0	0	0	0	0.0305951	0	0	0	0	0	0	0	0	0	0	0	0	0	0.0597501	0.0548817	0.0325759	0.134138
OTU_168	Bacteria;Firmicutes;Clostridia;Lachnospirales;Lachnospiraceae;Sellimonas;unknown species	0.040418	0.0809832	0.117558	0.0297885	0.0821198	0.0174383	0.0288222	0.0975927	0.0234028	0.00832639	0.0468256	0.00643314	0.038219	0.0374971	0.0475563	0.0413917	0	0.0202216	0.0784006	0.0462278	0	0.0901876	0.00833264	0.0280564	0.036674	0.00983478	0.0253414	0.0159591	0.00405301	0	0.056091	0	0.0220604	0.00918864	0.0041324	0	0.00498281	0.0195093	0.00755801	0	0.0201857	0.0431167	0.00892897	0.00680365	0.0162955	0.0878108	0.0814399	0.0838364
OTU_169	Bacteria;Firmicutes;Clostridia;Clostridia UCG-014;unknown family;unknown genus;unknown species	0	0	0	0.0173766	0	0	0	0.31808	0.00180021	0	0	0.00321657	0	0	0	0	0	0	0	0	0	0	0	0	0	0	0	0	0	0	0	0	0	0	0	0	0	0	0	0	0	0	0	0	0	0.0109763	0	0
OTU_170	Bacteria;Firmicutes;Clostridia;Lachnospirales;Lachnospiraceae;[Eubacterium] hallii group;unknown species	0	0	0	0	0	0	0	0	0	0.0832639	0	0.00964972	0	0.00234357	0	0	0.161421	0.0202216	0.240802	0.00924556	0.0778388	0.541126	0.0166653	0	0.063346	0.229478	0.106997	0.196829	0.0689012	0.0104866	0.0152975	0.03585	0.0330907	0.00459432	0.0082648	0.11394	0.0348797	0.00487734	0.045348	0.308766	0.0100929	0	0.00446449	0.0442237	0.260728	0	0.191384	0.293427
OTU_171	Bacteria;Firmicutes;Clostridia;Oscillospirales;Ruminococcaceae;unknown genus;unknown species	0.14435	0.114329	0.235116	0.245755	0.218986	0.148226	0.0838465	0.137353	0.106213	0.108243	0.214617	0.141529	0.0621059	0.053902	0.146327	0.165567	0.0902056	0.0404433	0.0952008	0.0554734	0.0641026	0.0601251	0.0499958	0.126254	0.046676	0.00655652	0.0366043	0.0478774	0.12159	0.0576762	0.0203967	0.08604	0.198544	0.156207	0.0661184	0.0544932	0.0647765	0.141443	0.166276	0.134246	0.0605571	0.227903	0.209831	0.0544292	0.0597501	0.153669	0.0407199	0.326962
OTU_172	Bacteria;Firmicutes;Bacilli;Erysipelotrichales;Erysipelatoclostridiaceae;Erysipelatoclostridium;Clostridiales bacterium CHKCI006	0.141463	0.142912	0.140311	0.119154	0.0656958	0.0784724	0.0969475	0.0506036	0.118814	0.0249792	0.0117064	0.283058	0.20065	0.806187	0.0951127	0.182611	0	0.0161773	0.0336003	0.00462278	0	0	0	0	0	0	0.0112628	0.0691563	0.0162121	0.0419463	0	0.05736	0	0.0505375	0.0082648	0	0.00498281	0.0829147	0.022674	0.241643	0.00504643	0.0862334	0	0.0136073	0.0271592	0.0713462	0.016288	0.159289
OTU_173	Bacteria;Firmicutes;Clostridia;Oscillospirales;Ruminococcaceae;Anaerofilum;unknown species	0.02887	0.0714558	0.2427	0.0273061	0.00547465	0.0217979	0.0104808	0.0180727	0.0720085	0.441299	0.0429235	0.141529	0.0143321	0.974924	0.146327	0	0	0	0	0	0	0	0	0	0	0	0	0.00531971	0.0445831	0.0104866	0	0.05736	0.00551511	0.0183773	0	0	0.0398625	0.00975467	0.0529061	0	0.0252321	0.0246381	0.00446449	0.0306164	0	0	0	0
OTU_174	Bacteria;Firmicutes;Clostridia;Clostridia UCG-014;unknown family;unknown genus;unknown species	0.132802	0.0238186	0	0.0148943	0.00547465	0.0174383	0.13363	0	0	0	0.00780427	0.00643314	0	0.13124	0	0.0219133	0	0	0	0	0.0503663	0	0	0.238479	0.376742	0.0753999	0	0	0.00810603	0	0.0101984	0	0	0.013783	0.0247944	0	0.0149484	0.043896	0.00755801	0.0805477	0.0756964	0	0	0.0442237	0.0108637	0.032929	0.016288	0.209591
OTU_175	Bacteria;Firmicutes;Clostridia;Oscillospirales;Ruminococcaceae;unknown genus;metagenome	0	0.0190549	0.060675	0.019859	0.016424	0.0392362	0.0026202	0	0	0	0	0	0.20065	0.0351535	0.00731636	0.143654	0	0.0202216	0.0280002	0.152552	0.00457875	0.0541126	0.0583285	0.070141	0.106688	0.0524521	0.0337885	0.0106394	0.0405301	0	0.24986	0	0	0.00918864	0.0123972	0.198157	0.00498281	0.0682827	0.00755801	0.0469862	0.0201857	0.00615953	0	0.00340182	0.0380228	0.00548817	0	0.117371
OTU_176	Bacteria;Firmicutes;Clostridia;Lachnospirales;Lachnospiraceae;[Ruminococcus] torques group;unknown species	0.023096	0.033346	0.0379219	0.218449	0.136866	0.0261575	0.141491	0.0325309	0.0774091	0.020816	0.120966	0.0804143	0	0.0726506	0.0292654	0.0803487	0.0759626	0.416566	0.481604	0.00924556	0.0320513	0.012025	0.15832	0	0	0.124574	0.00563142	0.239387	0.00405301	0.33557	0.0101984	0.01434	0.0110302	0.261876	0.297533	0.0148618	0.0398625	0.160952	0	0.0335616	0	0.0123191	0	0.0374201	0.135796	0.00548817	0.456063	0
OTU_177	Bacteria;Firmicutes;Clostridia;Oscillospirales;Butyricicoccaceae;UCG-009;unknown species	0.109706	0.033346	0.0530906	0.0173766	0.0437972	0.0130787	0.0969475	0.0506036	0.0108013	0.0541216	0.156085	0.0771977	0.0191095	0.0656199	0.0292654	0.0779139	0.0569719	0.0363989	0.0168001	0.0785873	0.0274725	0.0300625	0.0249979	0.0350705	0.063346	0.013113	0.0281571	0.0478774	0.113484	0.0314597	0.0815869	0.04302	0.0386058	0.0551319	0.0537212	0.0346775	0.0597937	0.0487734	0.030232	0.0536985	0.0100929	0.0246381	0.0758962	0.0408219	0.0434546	0.0274409	0.02036	0.0503018
OTU_178	Bacteria;Firmicutes;Clostridia;Oscillospirales;Oscillospiraceae;UCG-005;unknown species	0	0.0142912	0.39818	0	0	0	0	0.0831345	0	0.0291424	0.136575	0.147962	0.0477737	0.260136	0.0548727	0.00486962	0.014243	0.0323546	0.0728006	0	0.00915751	0	0	0.0210423	0.023338	0	0.0534985	0	0	0.204488	0	0.2151	0.0220604	0.0551319	0.0082648	0	0	0.0829147	0.03779	0	0	0.00615953	0.00446449	0	0	0	0	0
OTU_179	Bacteria;Firmicutes;Clostridia;Oscillospirales;Oscillospiraceae;Oscillospira;unknown species	0.153011	0.238186	0.147895	0.101777	0.0547465	0.0566745	0.0943273	0.0216873	0.133216	0.0791007	0.00780427	0.228377	0.0238869	0.147645	0.0841381	0.0316525	0	0	0	0	0	0	0	0	0	0	0	0	0	0	0	0	0	0	0	0	0	0	0	0	0	0	0	0	0	0	0	0
OTU_180	Bacteria;Firmicutes;Clostridia;Lachnospirales;Lachnospiraceae;Lachnoclostridium;Eubacterium sp.	0.017322	0.0142912	0.0151688	0.0124119	0.016424	0.00435958	0.0183414	0.0469891	0.0126015	0.0541216	0.0234128	0.00964972	0.0334416	0.0117178	0.0109745	0.0389569	0.0617196	0.0566206	0.0280002	0.0647189	0.0320513	0.0601251	0.0249979	0.0280564	0.013336	0.0262261	0.0422357	0.122353	0.0364771	0.0157299	0.0152975	0	0.049636	0.0229716	0.0123972	0.0396314	0.0398625	0.0536507	0.022674	0.100685	0	0.00615953	0.0714318	0.0340182	0.0488865	0.0164645	0.0936558	0.0167673
OTU_181	Bacteria;Firmicutes;Clostridia;Oscillospirales;Ruminococcaceae;Anaerotruncus;unknown species	0.023096	0.0142912	0.0265453	0.0223414	0.0547465	0.0610341	0.0235818	0.0542182	0.0162019	0.0124896	0	0.0385989	0.0334416	0.0609327	0.0109745	0.00486962	0.042729	0.00404433	0.0448004	0.0323595	0.0274725	0.0420875	0.0333306	0.0981974	0.046676	0.0229478	0.0225257	0.0106394	0.0851133	0.0681628	0.0407934	0.04302	0.0551511	0.0505375	0.020662	0.0346775	0.0298969	0.00487734	0.0529061	0.0805477	0.0555107	0.0184786	0.0803607	0.0510274	0.0760456	0.126228	0.024432	0.0251509
OTU_182	Bacteria;Firmicutes;Clostridia;Oscillospirales;Ruminococcaceae;Negativibacillus;unknown species	0	0	0	0	0	0	0	0	0	0	0.0390213	0	0	0.00468713	0	0	0.0379813	0	0.00560004	0.0462278	0	0.126263	0	0.0631269	0.03334	0	0	0	0.782232	0	0	0.01434	0.264725	0.00459432	0	0	0.0199312	0.058528	0.0529061	0	0.00504643	0	0.544667	0.0170091	0	0	0	0
OTU_183	Bacteria;Firmicutes;Clostridia;Lachnospirales;Lachnospiraceae;Blautia;unknown species	0	0	0.00758438	0.00496475	0	0	0	0	0	0	0	0	0	0	0	0	0.014243	0.0161773	0.324803	0	0	0.126263	0.00833264	0.0631269	0.003334	0.0163913	0.00281571	0.00531971	0	0	0	0	0	0.0964807	0	0	0.00498281	0	0.0604641	0.0134246	0	0	0	0.00680365	0.108637	0.444542	0.0977278	0.0586854
OTU_184	Bacteria;Firmicutes;Clostridia;Oscillospirales;Butyricicoccaceae;Butyricicoccus;unknown species	0.037531	0.0905107	0.0189609	0.0099295	0	0.0130787	0.0157212	0.00722909	0.00540064	0.0333056	0.0117064	0.00964972	0.0191095	0.0773377	0.0841381	0.00973923	0.00949532	0.00808865	0.0560004	0.0184911	0.0320513	0.00601251	0.566619	0.0561128	0.013336	0.0721217	0.0253414	0.0585169	0.166174	0.0996225	0.0152975	0.01434	0.0882418	0.0275659	0.0330592	0.0346775	0.00498281	0.00487734	0.022674	0	0.00504643	0.00615953	0.00892897	0.0918492	0.0760456	0.00548817	0.00814399	0.0586854
OTU_185	Bacteria;Firmicutes;Clostridia;Oscillospirales;Ruminococcaceae;Subdoligranulum;unknown species	0.002887	0	0.0796359	0.0099295	0.0656958	0.170024	0.0052404	0	0.0702083	0	0.0156085	0.0418154	0.00955475	0.0117178	0	0	0.346579	0.14964	0.201602	0.0231139	0.297619	0	0	0.0140282	0.003334	0.00983478	0.01971	0.37238	0	0	0.0254959	0.17208	0.00551511	0.156207	0.0454564	0	0.0199312	0.00487734	0.015116	0	0	0	0.0223224	0.00340182	0	0	0.0285039	0
OTU_186	Bacteria;Firmicutes;Bacilli;Erysipelotrichales;Erysipelotrichaceae;Merdibacter;Multi-affiliation	0.049079	0.0285823	0.0189609	0.0297885	0.00547465	0.0130787	0.0026202	0.03976	0.0198023	0	0.0546299	0.00321657	0.0191095	0.016405	0.0219491	0.0219133	0.0569719	0.012133	0.0280002	0.0184911	0.0274725	0.012025	0.0249979	0.0350705	0.010002	0.0426174	0.00563142	0.0425577	0.012159	0.0262164	0.0152975	0.01434	0.0110302	0.013783	0.0123972	0	0.00996562	0.0195093	0.030232	0.0738354	0.0656036	0.0369572	0.0178579	0.0340182	0.00543183	0.0219527	0.0325759	0.108987
OTU_187	Bacteria;Firmicutes;Clostridia;Oscillospirales;Ruminococcaceae;Subdoligranulum;unknown species	0.0837231	0	0	0	0	0	0.110048	0.0903636	0.0324038	0	0.0819448	0	0.0525511	0.00234357	0	0.00243481	0	0.00404433	0	0	0.00457875	0.21645	0	0	0	0	0	0	0.0324241	0	0	0	0.00551511	0	0.0743832	0	0.0548109	0.102424	0	0.107397	0.0403714	0.0307977	0.00446449	0.0306164	0.1195	0.109763	0.134376	0.0586854
OTU_188	Bacteria;Firmicutes;Clostridia;Lachnospirales;Lachnospiraceae;[Ruminococcus] torques group;unknown species	0.011548	0.00476372	0.125142	0.0099295	0.00547465	0.030517	0.00786061	0	0.0126015	0.0041632	0.0156085	0.0385989	0	0.0351535	0.04024	0.00973923	0	0.0606649	0.0728006	0.0184911	0.0732601	0.00601251	0.0583285	0.15431	0.013336	0.0753999	0.106997	0.0319183	0.00810603	0.0786493	0	0.00717	0.0110302	0.0367546	0.0041324	0	0.00996562	0	0.0604641	0.228219	0	0	0	0.0476255	0.0271592	0.0384172	0.14252	0.0335345
OTU_189	Bacteria;Firmicutes;Clostridia;Lachnospirales;Lachnospiraceae;unknown genus;unknown species	0	0	0	0	0	0	0	0	0	0	0	0	0	0	0	0.00486962	0	0.129418	0	0	0	0	0	0	0	0	0	0	0	0	0	0	0	1.45181	0.0454564	0	0	0.0243867	0	0	0	0	0	0	0	0	0	0
OTU_190	Bacteria;Firmicutes;Clostridia;Oscillospirales;Ruminococcaceae;unknown genus;unknown species	0.02887	0.676448	0.0796359	0.171284	0.273733	0.178743	0.104808	0.112051	0.118814	0.328893	0.10926	0.511435	0.0716606	0.16405	0	0.340873	0	0	0	0	0	0	0	0	0	0	0	0	0	0	0	0	0	0	0	0	0	0	0	0	0	0	0	0	0	0	0	0
OTU_191	Bacteria;Firmicutes;Clostridia;Clostridia vadinBB60 group;unknown family;unknown genus;unknown species	0	0	0	0	0	0	0	0	0	0	0	0	0	0	0	0	0	0	0	0.0369822	0.311355	0	0.166653	0.350705	1.17357	0.0393391	0.320991	0.111714	0	0	0	0	0	0	0	0	0	0	0	0	0	0	0	0	0	0	0	0
OTU_192	Bacteria;Firmicutes;Clostridia;Oscillospirales;Oscillospiraceae;unknown genus;unknown species	0.0808361	0.033346	0.00758438	0.0372356	0.0109493	0.10463	0.039303	0.0289164	0.0360042	0.0499584	0.00390213	0.0482486	0.0429964	0.0304664	0.0365818	0.0194785	0.028486	0.0727979	0.0616005	0.124815	0.0869963	0.0541126	0.091659	0.0280564	0.06668	0.0163913	0.0140786	0	0.0445831	0.0471896	0.0713885	0.10755	0.110302	0.0275659	0	0.143664	0.0498281	0.043896	0.0982541	0.0671231	0.0302786	0.0492763	0.0446449	0.217717	0.114068	0.0987871	0.0285039	0.00838364
OTU_193	Bacteria;Firmicutes;Clostridia;Christensenellales;Christensenellaceae;Christensenellaceae R-7 group;unknown species	0.017322	0.0285823	0.00379219	0.00248238	0	0.0261575	0.0104808	0.0253018	0.00180021	0	0	0.0192994	0.0429964	0.0398406	0	0.0267829	0	0.0283103	0.0336003	0	0.00915751	0.0180375	0.0166653	0.0210423	0	0.0393391	0	0.170231	0.00405301	0	0.0203967	0.0717	0.0220604	0.0367546	0.0578536	0.0396314	0.0697593	0.0536507	0.015116	0	0.0252321	0.0307977	0.0312514	0.0102055	0.0597501	0.0658581	0.0732959	0.0335345
OTU_194	Bacteria;Firmicutes;Clostridia;Clostridia UCG-014;unknown family;unknown genus;unknown species	0.002887	0.0714558	0	0	0.0492719	0	0	0	0.0108013	0.649459	0	0	0	0.487462	0	0	0	0.113241	0.100801	0	0	0	0.116657	0.112226	0	0.00327826	0.0337885	0	0	0.00524329	0	0	0	0.00459432	0	0	0	0.0341413	0	0.0134246	0	0	0	0	0	0	0	0
OTU_195	Bacteria;Firmicutes;Clostridia;Oscillospirales;Ruminococcaceae;unknown genus;unknown species	0.043305	0	0.0113766	0.0124119	0.00547465	0	0.039303	0.0614473	0.0126015	0.0166528	0.00780427	0.00321657	0.0668832	0	0.0365818	0.0389569	0	0	0.0560004	0.171043	0	0.126263	0.191651	0.0280564	0.026672	0	0	0	0.0283711	0	0	0	0.209574	0.0183773	0	0.133756	0	0.0487734	0.143602	0.0536985	0.0403714	0.00615953	0.781285	0.251735	0.0271592	0.0109763	0.0447919	0.0754527
OTU_196	Bacteria;Firmicutes;Clostridia;Lachnospirales;Defluviitaleaceae;Defluviitaleaceae UCG-011;unknown species	0.02887	0.0190549	0.00758438	0.00744713	0.0273733	0.0130787	0.0209616	0.0144582	0.0234028	0.020816	0.0195107	0.00643314	0.0143321	0.00937427	0.0329236	0.0267829	0	0	0.0784006	0.120192	0.0412088	0.132275	0.0833264	0.0280564	0.086684	0	0.0112628	0.0425577	0.0891663	0.00524329	0.0305951	0.01434	0.0551511	0.0413489	0	0.0842168	0.0348797	0.0536507	0.045348	0.0738354	0.0605571	0.0677549	0.133935	0.00680365	0.0271592	0.032929	0.016288	0.0419182
OTU_197	Bacteria;Firmicutes;Clostridia;Lachnospirales;Lachnospiraceae;unknown genus;unknown species	0.002887	0.00952744	0	0.00496475	0	0	0	0	0.025203	0	0.0117064	0	0	0	0.0146327	0	0	0.0404433	0	0.00462278	0.100733	0	0	0.0841692	0	0	0.00281571	0.239387	0.00405301	0	0	0.03585	0	0	0.0041324	0	0.0498281	0	0	0	0.00504643	0.0369572	0	0.0544292	0	0	0.02036	0
OTU_198	Bacteria;Firmicutes;Clostridia;Oscillospirales;Ruminococcaceae;unknown genus;unknown species	0.034644	0.0476372	0.0265453	0.00496475	0.0273733	0.122068	0.0314424	0.0361454	0.0234028	0.0457952	0.0312171	0.0128663	0.0573285	0.0257792	0.12072	0.0486962	0.113944	0.00808865	0.128801	0.0462278	0.0824176	0.0481	0.141655	0.0210423	0.046676	0.114739	0.0647614	0.037238	0.137802	0.0157299	0.0458926	0.08604	0.209574	0.0551319	0.0661184	0.0792629	0.114605	0.0682827	0.11337	0.107397	0.0302786	0.0431167	0.16965	0.0510274	0.0217273	0.0164645	0.024432	0.117371
OTU_199	Bacteria;Firmicutes;Clostridia;Oscillospirales;Oscillospiraceae;Oscillibacter;unknown species	0.0866101	0.00952744	0.0303375	0.00248238	0.0766451	0.030517	0.138871	0.509651	0.0648076	0	0.0663363	0.00964972	0.530289	0.0679634	0.0658472	0.277568	0	0	0	0	0	0	0	0	0	0	0	0	0.012159	0	0.0101984	0	0.0220604	0	0	0	0	0	0	0	0	0	0.00446449	0	0.00543183	0.0713462	0.0488639	0.176056
OTU_200	Bacteria;Firmicutes;Clostridia;Clostridia UCG-014;unknown family;unknown genus;unknown species	0	0.0619284	0.00758438	0.0521299	0.0711705	0.0348766	0	0	0.00720085	0.0499584	0	0.11258	0	0.253105	0.0219491	0	0	0.024266	0	0	0.0641026	0	0.0166653	0	0	0	0.0337885	0.0638366	0	0.0838926	0	0.09321	0	0.0183773	0.380181	0	0	0	0	0.08726	0.328018	0	0	0.0204109	0	0.0219527	0	0
OTU_201	Bacteria;Firmicutes;Clostridia;Oscillospirales;Ruminococcaceae;unknown genus;unknown species	0.127028	0.109566	0.0720516	0.10426	0.224461	0.0697532	0.12839	0.130124	0.158419	0.0791007	0.132673	0.22516	0.176763	0.159363	0.109745	0.109566	0.0617196	0.0606649	0.0616005	0.147929	0.03663	0.132275	0.0833264	0.070141	0.076682	0.088513	0.0816556	0.0531971	0.101325	0.0786493	0	0.07887	0.154423	0.0872921	0.0785156	0.153572	0.0597937	0.131688	0.173834	0.0671231	0.0555107	0.13551	0.138399	0.132671	0.0706138	0.0548817	0.0570079	0.0838364
OTU_202	Bacteria;Firmicutes;Clostridia;Oscillospirales;Ruminococcaceae;Subdoligranulum;unknown species	0.204977	0.0571646	0	0.00496475	0.0711705	0.00871916	0.0576444	0.0939782	0.109813	0.179017	0.105358	0.0128663	0.0334416	0.0398406	0.117062	0.0146088	0	0.00808865	0.0280002	0.0369822	0.0137363	0.00601251	0.0666611	0.0841692	0.073348	0.00327826	0.00563142	0.0159591	0.0445831	0	0	0.01434	0.0110302	0.0183773	0	0.0445854	0	0.0487734	0	0	0.0252321	0.184786	0	0	0.0488865	0.00548817	0.00407199	0.0167673
OTU_203	Bacteria;Firmicutes;Clostridia;Lachnospirales;Lachnospiraceae;Blautia;unknown species	0	0	0	0.00248238	0	0.00435958	0.00786061	0	0.0144017	0	0.0234128	0	0.00477737	0.00937427	0	0.00486962	0.859327	0.181995	0.128801	0.0693417	0.201465	0.162338	0.0749938	0.0631269	0.163366	0.00983478	0.00281571	0.0904352	0.0162121	0.00524329	0.0101984	0.03585	0.0110302	0.0505375	0.0165296	0	0.00498281	0.0536507	0.015116	0.0134246	0.0100929	0.0184786	0.0133935	0.0238128	0.0108637	0.0219527	0.0325759	0.00838364
OTU_204	Bacteria;Firmicutes;Bacilli;Erysipelotrichales;Erysipelotrichaceae;unknown genus;unknown species	0.034644	0.0142912	0	0	0.0109493	0.00871916	0.0864667	0.0542182	0.0144017	0	0.00780427	0	0.171985	0.00468713	0.102429	0.0803487	0.0474766	0	0.00560004	0.124815	0	0.132275	0.00833264	0.0420846	0.080016	0.0229478	0.00281571	0.00531971	0.113484	0	0.0356943	0	0	0	0	0.0594471	0.00498281	0.014632	0	0.0134246	0.0151393	0.0246381	0.0580383	0	0.065182	0.0713462	0.0732959	0.0167673
OTU_205	Bacteria;Firmicutes;Clostridia;Clostridia vadinBB60 group;unknown family;unknown genus;unknown species	0	0	0	0	0	0	0	0	0	0	0	0	0	0	0	0	0	0	0.00560004	0.134061	0.105311	0.0180375	0.0416632	0.231465	0.173368	0	0.0844714	0.55325	0.308029	0	0	0.25095	0	0.00459432	0.0041324	0.539978	0	0	0.022674	0	0.181671	0	0	0.00340182	0	0	0	0
OTU_206	Bacteria;Firmicutes;Clostridia;Oscillospirales;Ruminococcaceae;unknown genus;unknown species	0.00577401	0	0.117558	0.0868831	0	0	0	0.0108436	0	0	0.0234128	0.0160829	0.0286642	0.0960862	0.00365818	0.160697	0	0	0	0	0	0	0.0333306	0	0	0	0	0	0	0.267408	0	0	0	0	0.384313	0	0	0	0.00755801	0.0268492	0	0	0	0	0	0	0	0.0419182
OTU_207	Bacteria;Firmicutes;Clostridia;Lachnospirales;Lachnospiraceae;Tuzzerella;unknown species	0.0635141	0.0714558	0	0.0546123	0.0492719	0.00871916	0.0497838	0.0614473	0.0396047	0.0791007	0.0390213	0.0289491	0.0334416	0.086712	0.0585309	0.0852183	0.0332336	0.00404433	0.0112001	0.0277367	0.0320513	0.0300625	0.0333306	0	0.023338	0.0655652	0.0281571	0.0159591	0.0202651	0.0576762	0.0203967	0.02151	0.0661813	0.0275659	0.0165296	0.00990786	0.0747421	0.0780374	0.030232	0.0402739	0.0555107	0.0554358	0.0491093	0.11226	0.0543183	0.0274409	0.02036	0.0167673
OTU_208	Bacteria;Firmicutes;Clostridia;Lachnospirales;Lachnospiraceae;[Ruminococcus] torques group;unknown species	0.002887	0.00476372	0.00379219	0	0.00547465	0.0348766	0	0.00361454	0	0.133222	0	0.0578983	0	0.0656199	0.270705	0.00486962	0.0997009	0.137507	0.0504004	0.00462278	0.132784	0	0	0.070141	0.013336	0.0786782	0.180206	0.159591	0.00405301	0.0104866	0.00509918	0	0	0	0.128104	0	0.0448453	0	0.00755801	0.00671231	0	0	0	0	0.065182	0.0219527	0.00407199	0.0167673
OTU_209	Bacteria;Firmicutes;Clostridia;Lachnospirales;Lachnospiraceae;unknown genus;unknown species	0	0	0.00379219	0	0	0	0	0	0	0	0.00390213	0	0	0	0	0	0.128187	0.29928	0.565605	0.0323595	0.10989	0.16835	0.0249979	0.189381	0.030006	0.495017	0.33507	0.611767	0	0.00524329	0.0101984	0	0	0.119452	0.0330592	0	0	0	0	0.0134246	0	0	0	0.00680365	0	0.00548817	0	0
OTU_210	Bacteria;Firmicutes;Clostridia;Lachnospirales;Lachnospiraceae;[Ruminococcus] torques group;unknown species	0.020209	0.119093	0.0151688	0.0124119	0.0218986	0.0174383	0	0.0180727	0.00540064	0.0291424	0.00390213	0.00643314	0.0573285	0.0117178	0.00731636	0.012174	0.0332336	0.0323546	0.00560004	0	0.0595238	0	0.0166653	0.0210423	0.006668	0.00327826	0.391384	0.127673	0.00810603	0.0262164	0.0101984	0.38718	0.0386058	0.0918864	0.0371916	0.0544932	0.134536	0.0243867	0.00755801	0.0402739	0.0151393	0.0123191	0.0178579	0.00340182	0.0380228	0.00548817	0.130304	0.0419182
OTU_211	Bacteria;Firmicutes;Clostridia;Christensenellales;Christensenellaceae;Christensenellaceae R-7 group;unknown species	0	0.328697	0.0720516	0.00248238	0.00547465	0.113349	0	0.0686764	0.00180021	0.137386	0	0.276625	0.076438	0.475744	0.131694	0	0	0	0	0	0	0	0	0	0	0	0	0	0	0	0	0	0	0	0	0	0	0	0	0	0	0	0	0	0	0	0	0
OTU_212	Bacteria;Firmicutes;Clostridia;Clostridia UCG-014;unknown family;unknown genus;unknown species	0.00866101	0.00952744	0.0341297	0	0.0547465	0.196181	0.0235818	0.0433745	0.0522062	0	0.0429235	0.0257326	0.0143321	0.124209	0.0475563	0.00486962	0.280112	0.0202216	0.0504004	0.0138683	0.306777	0.102213	0.0416632	0.0771551	0.230046	0	0.0366043	0.037238	0	0.0104866	0.0458926	0.09321	0.446724	0.271065	0.0289268	0.0297236	0.00498281	0	0.03779	0.255068	0.00504643	0	0	0.00340182	0.0923411	0.00548817	0.0407199	0.0503018
OTU_213	Bacteria;Firmicutes;Clostridia;Oscillospirales;Ruminococcaceae;unknown genus;unknown species	0.0577401	0.0238186	0.0303375	0.0372356	0.0383226	0.0130787	0.0550242	0.0253018	0.0522062	0.0124896	0.0234128	0.0353823	0.0191095	0.0398406	0.0365818	0.0340873	0.0522243	0.024266	0	0.0323595	0.0228938	0.0541126	0.00833264	0.0210423	0.013336	0.0327826	0.0253414	0.0159591	0.0445831	0.036703	0	0.02868	0.0551511	0.0321602	0.0123972	0.0198157	0.00996562	0.043896	0.0604641	0.0201369	0.0302786	0.00615953	0.0446449	0.0680365	0.0108637	0.00548817	0.00407199	0
OTU_214	Bacteria;Firmicutes;Clostridia;Oscillospirales;Ruminococcaceae;Paludicola;unknown species	0.034644	0	0.0113766	0.0099295	0.00547465	0	0	0.0216873	0.0126015	0	0.0702384	0	0	0.0187485	0	0	0	0.0202216	0	0	0.0274725	0	0	0.0140282	0	0	0	0	0.0689012	0	0.0152975	0	0.0882418	0	0.0371916	0	0	0.043896	0	0.0134246	0.0908357	0.0369572	0.0446449	0	0	0.0109763	0.016288	0.0419182
OTU_215	Bacteria;Firmicutes;Clostridia;Lachnospirales;Lachnospiraceae;CHKCI001;unknown species	0	0.0285823	0	0.0099295	0.0109493	0.00871916	0	0	0	0	0	0.00321657	0	0.0398406	0	0	0	0	0	0	0	0	0	0	0	0	0	0	0	0	0	0.39435	0	0.151613	0.512418	0	0.129553	0	0.0529061	0.369177	0	0	0	0.35379	0	0	0	0
OTU_216	Bacteria;Firmicutes;Clostridia;Christensenellales;Christensenellaceae;Christensenellaceae R-7 group;unknown species	0	0	0.00758438	0	0.0109493	0.00871916	0.0026202	0.00722909	0.00180021	0.0041632	0	0	0.00955475	0.00234357	0.0109745	0.00243481	0.00949532	0.0444876	0.0448004	0.0785873	0.0503663	0.0481	0.00833264	0.0490987	0.046676	0.00983478	0.0422357	0.0531971	0.00810603	0.0157299	0	0.00717	0.00551511	0.0183773	0.0123972	0	0.0548109	0.0780374	0	0.0335616	0.0201857	0.0307977	0.00892897	0.00340182	0.032591	0.0219527	0.00814399	0.0335345
OTU_217	Bacteria;Actinobacteriota;Coriobacteriia;Coriobacteriales;Eggerthellaceae;CHKCI002;Coriobacteriaceae bacterium CHKCI002	0.011548	0.0190549	0.0151688	0.00496475	0.00547465	0.0130787	0.00786061	0.0253018	0.00720085	0.00832639	0.00390213	0.00321657	0.0143321	0.0257792	0.0292654	0.0267829	0.0522243	0.00404433	0.0168001	0.0323595	0.0503663	0.0420875	0.0249979	0.0210423	0.01667	0.0163913	0.0225257	0.0159591	0.0243181	0.00524329	0.0509918	0.00717	0.0441209	0.00918864	0.0082648	0.0396314	0.0149484	0.029264	0.030232	0.0335616	0	0.0184786	0.0714318	0.0170091	0.0108637	0.0384172	0.0732959	0.0419182
OTU_218	Bacteria;Firmicutes;Clostridia;Oscillospirales;Oscillospiraceae;unknown genus;Clostridium sp.	0.011548	0.0809832	0.0644672	0.0297885	0.0985437	0.108989	0.0445434	0.0180727	0.217826	0.0166528	0.00390213	0.0546817	0.00955475	0.00468713	0	0.136349	0	0.0889752	0.0448004	0.041605	0	0.02405	0.0499958	0	0	0	0.0506828	0	0	0.00524329	0.00509918	0.02868	0	0.00918864	0	0.0644011	0.024914	0.204848	0	0	0	0.0307977	0	0	0	0.0109763	0.0610799	0.0167673
OTU_219	Bacteria;Firmicutes;Clostridia;Oscillospirales;Ruminococcaceae;Faecalibacterium;unknown species	0.129915	0.00476372	0.00758438	0.0148943	0.169714	0.00435958	0.146731	0	0.0162019	0	0.0195107	0	0.133766	0.00234357	0	0.0681746	0	0	0	0	0	0	0	0	0	0	0	0	0	0.173029	0	0	0	0	0	0.00495393	0	0	0	0.00671231	0	0	0	0.0238128	0	0	0.105872	0.444333
OTU_220	Bacteria;Firmicutes;Clostridia;Lachnospirales;Lachnospiraceae;Shuttleworthia;unknown species	0.049079	0.00952744	0.0265453	0	0.0328479	0.0130787	0.013101	0.0253018	0.0360042	0	0.085847	0	0.0191095	0.0234357	0.00731636	0.0779139	0.0237383	0.012133	0.0224002	0.0600962	0.00915751	0.02405	0.00833264	0.0490987	0.013336	0.00327826	0	0.00531971	0.0689012	0	0.0152975	0.01434	0.0441209	0.0183773	0.0578536	0.00990786	0.00996562	0.029264	0	0.0335616	0	0.0369572	0.102683	0.0204109	0.0760456	0.0603699	0.130304	0.0335345
OTU_221	Bacteria;Firmicutes;Clostridia;Clostridia UCG-014;unknown family;unknown genus;unknown species	0.017322	0.0428735	0.0265453	0.00248238	0.246359	0.0261575	0.0288222	0	0.00360042	0.224813	0	0.0160829	0	0.00234357	0.0365818	0	0	0	0	0	0	0	0	0	0	0	0	0.0425577	0.00405301	0.00524329	0.0101984	0	0	0	0	0	0	0	0	0.0335616	0.0151393	0	0	0	0.00543183	0	0.012216	0.0419182
OTU_222	Bacteria;Firmicutes;Clostridia;Oscillospirales;Ruminococcaceae;Subdoligranulum;unknown species	0.002887	0.00476372	0.147895	0.0223414	0	0	0	0	0.00180021	0	0.00390213	0.0160829	0	0.00234357	0	0	0	0.00404433	0	0.00462278	0.00457875	0	0	0	0	0	0	0	0.00405301	0.0209732	0	0	0	0.546724	0	0	0	0.00487734	0.30232	0	0	0	0.0223224	0.0680365	0.00543183	0.00548817	0.0285039	0
OTU_223	Bacteria;Firmicutes;Clostridia;Oscillospirales;Oscillospiraceae;unknown genus;unknown species	0.025983	0.00476372	0.0417141	0.0422004	0.0218986	0.030517	0.0209616	0.00722909	0.0108013	0.0041632	0.00780427	0.0128663	0.0286642	0.0070307	0.0146327	0.0389569	0.0522243	0.0161773	0.0224002	0.0231139	0.018315	0.0180375	0.0333306	0.0350705	0.01667	0.00327826	0.0309728	0.0585169	0.0567422	0.00524329	0	0	0.049636	0.013783	0.0123972	0.00990786	0.0149484	0.0536507	0.015116	0	0.00504643	0.0123191	0.0446449	0.00340182	0.0271592	0.0219527	0.0325759	0.0586854
OTU_224	Bacteria;Firmicutes;Clostridia;Oscillospirales;Oscillospiraceae;unknown genus;unknown species	0	0	0	0	0	0	0	0	0	0	0	0	0	0	0	0	0	0	0	0	0	0	0	0	0	0	0	0	0	0	0	0	0	0	0	0	0	0	0	0	0	0	0	0	0	0.0109763	0	0.0419182
OTU_225	Bacteria;Firmicutes;Clostridia;Clostridia vadinBB60 group;unknown family;unknown genus;unknown species	0.040418	0.00952744	0.0189609	0	0	0.0741128	0.0235818	0.0542182	0.00720085	0.0041632	0.0156085	0.022516	0.219759	0.0328099	0.00365818	0.0292177	0	0.0566206	0.0672005	0.157175	0.0824176	0.012025	0.149988	0.0561128	0.186704	0.0295043	0.00281571	0.148952	0	0	0	0.00717	0	0	0.148766	0	0.189347	0	0	0.0268492	0	0	0	0.0170091	0.00543183	0.0109763	0	0
OTU_226	Bacteria;Firmicutes;Clostridia;Oscillospirales;Oscillospiraceae;unknown genus;unknown species	0	0.00476372	0	0	0	0.0479554	0	0	0.00180021	0	0	0.0160829	0	0.00468713	0	0	0	0.012133	0	0	0.0228938	0	0.00833264	0.0070141	0	0.0262261	0.03942	0	0	0	0	0	0	0	0	0	0	0	0	0	0	0	0	0	0.0488865	0.0823226	0.0610799	0.301811
OTU_227	Bacteria;Firmicutes;Clostridia;Oscillospirales;Oscillospiraceae;Colidextribacter;unknown species	0.0664011	0.109566	0.0189609	0.0670241	0.0383226	0.0479554	0.0628848	0.0325309	0.0378045	0.0374688	0.0195107	0.0707646	0.0334416	0.0492149	0.00365818	0.0438265	0.00949532	0.0525762	0.0168001	0.0693417	0.0320513	0.0300625	0.0166653	0.0561128	0.03334	0.0458956	0.0140786	0.00531971	0.012159	0.00524329	0	0.00717	0.0220604	0.0826978	0	0.0247696	0.0448453	0	0.03779	0	0.0151393	0	0	0.0374201	0	0	0	0
OTU_228	Bacteria;Bacteroidota;Bacteroidia;Bacteroidales;Bacteroidaceae;Bacteroides;Bacteroides fragilis	0.034644	0.0142912	0.0151688	0.0273061	0.0547465	0.030517	0.0183414	0.0361454	0.0234028	0.0124896	0.0234128	0.045032	0.0477737	0.0187485	0.0256073	0.0365221	0.028486	0.0363989	0.0280002	0.0138683	0.0320513	0.036075	0.0166653	0.0210423	0.036674	0.0262261	0.0281571	0.0212789	0.0364771	0	0.0356943	0.05736	0.0386058	0.013783	0.041324	0.0644011	0.0448453	0.00975467	0.015116	0.0201369	0.035325	0.0554358	0.0178579	0.0340182	0.0434546	0.032929	0.024432	0.0251509
OTU_229	Bacteria;Firmicutes;Clostridia;Peptostreptococcales-Tissierellales;Anaerovoracaceae;[Eubacterium] nodatum group;Ihubacter massiliensis	0.040418	0.0142912	0.0341297	0.0173766	0.016424	0.00435958	0.0314424	0.0289164	0.0126015	0.041632	0.00780427	0.0482486	0.0286642	0.00937427	0.00365818	0.012174	0.0569719	0.0202216	0.0448004	0.0184911	0.0412088	0.00601251	0.0166653	0.0420846	0.010002	0.0229478	0.01971	0.0212789	0.0243181	0.00524329	0	0	0.0220604	0.0413489	0.0247944	0.0148618	0.00996562	0.0341413	0.00755801	0.0268492	0.0100929	0	0	0.00680365	0.0271592	0.0548817	0.0407199	0.0167673
OTU_230	Bacteria;Firmicutes;Clostridia;Oscillospirales;Ruminococcaceae;unknown genus;unknown species	0.014435	0	0.0113766	0.00744713	0.016424	0.0392362	0.0157212	0.00722909	0.0108013	0	0	0.00643314	0.00955475	0	0.0621891	0.00486962	0.00949532	0.0323546	0.0336003	0.041605	0.03663	0.0300625	0.0499958	0.0210423	0.043342	0	0	0.037238	0.0283711	0.0314597	0.086686	0.01434	0.0386058	0.00459432	0.0247944	0.0297236	0.0398625	0.014632	0.0529061	0	0.0151393	0.104712	0.0178579	0.0204109	0.0271592	0.115252	0.012216	0.0670691
OTU_231	Bacteria;Firmicutes;Clostridia;Oscillospirales;Ruminococcaceae;Fournierella;unknown species	0	0	0	0	0	0	0	0	0	0	0	0	0	0	0	0	0	0.0687535	0	0	0	0	0	0	0	0	0	0	0	0.277894	0	0	0	0	0	0	0	0	0.18895	0.792053	0	0	0	0.0952511	0	0	0	0.0586854
OTU_232	Bacteria;Firmicutes;Bacilli;Erysipelotrichales;Erysipelatoclostridiaceae;unknown genus;unknown species	0.0692881	0.0190549	0.193402	0.0347533	0.0273733	0.0741128	0.00786061	0.0289164	0.0684081	0.0957535	0.0195107	0.0353823	0.038219	0.0796813	0.00365818	0.051131	0	0.125374	0.0168001	0.00924556	0.0915751	0.02405	0.0749938	0.0140282	0.003334	0.154078	0.0253414	0.0531971	0	0	0	0.00717	0	0	0	0	0.0697593	0	0	0	0	0	0	0.00340182	0	0	0.0570079	0
OTU_233	Bacteria;Firmicutes;Clostridia;Lachnospirales;Lachnospiraceae;Lachnospira;Multi-affiliation	0.043305	0.0190549	0.0227531	0.0297885	0.0328479	0.0217979	0	0.0144582	0.0522062	0.0291424	0	0.0964972	0	0.0234357	0.0146327	0.00243481	0.0189906	0	0.123201	0.00924556	0.0641026	0.00601251	0.00833264	0.0771551	0.043342	0.00327826	0.01971	0.037238	0.0607952	0.00524329	0	0.01434	0.0661813	0.0643205	0.0041324	0	0.0149484	0.00975467	0.00755801	0.0402739	0.0454178	0.0184786	0.0178579	0	0.0217273	0.032929	0.024432	0.0670691
OTU_234	Bacteria;Firmicutes;Clostridia;Oscillospirales;Oscillospiraceae;Multi-affiliation;Multi-affiliation	0.011548	0.00476372	0.144103	0.019859	0.0109493	0.0784724	0.288222	0.00361454	0.0792093	0	0.085847	0	0.0477737	0	0	0.00730442	0	0.012133	0	0.143306	0	0	0.0666611	0.0140282	0.063346	0	0	0	0.00810603	0	0	0	0	0	0	0	0	0	0	0	0	0.00615953	0	0	0.0706138	0.0274409	0.024432	0.0419182
OTU_235	Bacteria;Firmicutes;Clostridia;Oscillospirales;Ruminococcaceae;unknown genus;unknown species	0.00577401	0	0.0113766	0.0347533	0	0.030517	0.026202	0.00361454	0.00900106	0.0249792	0.0117064	0.0128663	0	0.0984298	0.00365818	0	0.0569719	0.0485319	0.0336003	0.0462278	0.0412088	0.0300625	0.0333306	0.0771551	0.01667	0.0557304	0.00563142	0.037238	0.012159	0.00524329	0.00509918	0.02868	0.0330907	0	0.0165296	0.0247696	0.0298969	0	0.030232	0.0268492	0	0	0.0312514	0.0374201	0.0977729	0.109763	0.0366479	0.0335345
OTU_236	Bacteria;Firmicutes;Clostridia;Christensenellales;Christensenellaceae;Christensenellaceae R-7 group;unknown species	0.002887	0.00952744	0	0.00248238	0.016424	0.0261575	0.0235818	0.0108436	0.00540064	0.0124896	0.00780427	0.0289491	0.0143321	0.00468713	0	0.00243481	0.028486	0.0161773	0.117601	0.0369822	0.0549451	0.0420875	0.0999917	0.0140282	0.013336	0.0163913	0.0506828	0.0319183	0.00405301	0	0.056091	0.04302	0.0110302	0.00459432	0.0123972	0.0297236	0.0548109	0.0243867	0.022674	0.0604108	0.0403714	0.0123191	0.00892897	0.0340182	0.184682	0.00548817	0.016288	0.00838364
OTU_237	Bacteria;Firmicutes;Clostridia;Oscillospirales;Oscillospiraceae;Oscillibacter;unknown species	0.043305	0.00476372	0.0151688	0	0	0.00435958	0.0550242	0.0180727	0.0144017	0	0.00390213	0.00643314	0	0.0398406	0.0182909	0.00243481	0.028486	0.0525762	0.0448004	0.0924556	0.00915751	0.02405	0	0.112226	0.15003	0.0163913	0.00281571	0.0106394	0.0891663	0.00524329	0.0254959	0.02151	0.176484	0.013783	0.020662	0.0346775	0.024914	0.0682827	0.0680221	0.0604108	0.00504643	0.0492763	0.174115	0.0476255	0	0.0219527	0.00814399	0
OTU_238	Bacteria;Firmicutes;Clostridia;Lachnospirales;Lachnospiraceae;Lachnospiraceae FCS020 group;unknown species	0.0750621	0.0142912	0.0189609	0.00248238	0.00547465	0.0261575	0.0759859	0	0.0468055	0.0874271	0.0234128	0.00643314	0	0.0468713	0.0987709	0.00243481	0.0664673	0	0.0280002	0.00924556	0.0320513	0	0.0249979	0	0.003334	0	0.0112628	0.0319183	0	0	0	0	0	0.0321602	0.020662	0	0.0149484	0.014632	0.00755801	0	0.0100929	0.0123191	0	0.00680365	0.0271592	0.0274409	0.0895838	0
OTU_239	Bacteria;Firmicutes;Clostridia;Oscillospirales;Oscillospiraceae;Pseudoflavonifractor;Multi-affiliation	0.034644	0.0714558	0.0151688	0.0099295	0.0492719	0	0.0419232	0.0289164	0.0540064	0.108243	0	0.045032	0.038219	0.0187485	0.171934	0.012174	0.0189906	0.00808865	0.0280002	0.101701	0.00915751	0.198413	0.0833264	0.161324	0.036674	0.00983478	0.0140786	0	0.154015	0	0	0	0.314361	0.0413489	0	0.0297236	0.0348797	0.00975467	0.015116	0.00671231	0.00504643	0.0246381	0.183044	0.0306164	0	0	0	0
OTU_240	Bacteria;Firmicutes;Clostridia;Oscillospirales;Oscillospiraceae;unknown genus;unknown species	0.011548	0.00952744	0.0568828	0.039718	0.0273733	0.00435958	0.0288222	0.0578327	0.0162019	0.0124896	0.0390213	0.0160829	0.0238869	0.0140614	0.0256073	0.0730442	0.0569719	0.00404433	0.00560004	0.0184911	0.018315	0.012025	0.0166653	0.0420846	0	0.00655652	0.0140786	0.0106394	0.012159	0.0104866	0	0.01434	0	0.00918864	0	0.0148618	0	0.00487734	0	0	0	0.0307977	0.0133935	0	0.00543183	0.0274409	0.0325759	0.0838364
OTU_241	Bacteria;Firmicutes;Bacilli;Erysipelotrichales;Erysipelotrichaceae;Holdemania;unknown species	0.040418	0.0285823	0.0227531	0.019859	0.016424	0.0523149	0.0183414	0.0108436	0.0234028	0.0041632	0.0234128	0.0289491	0.0286642	0.0468713	0.0219491	0.0194785	0.00474766	0.0202216	0.0224002	0.00924556	0.0228938	0.02405	0.0249979	0.0771551	0.030006	0.00327826	0.0112628	0.0159591	0.0364771	0.0104866	0.00509918	0.03585	0.0606662	0.013783	0	0.0644011	0.0548109	0	0.030232	0.0134246	0.0504643	0.00615953	0.0535738	0.0544292	0.032591	0.032929	0.012216	0.0503018
OTU_242	Bacteria;Firmicutes;Clostridia;Lachnospirales;Lachnospiraceae;Lachnospiraceae UCG-010;unknown species	0.0635141	0.0476372	0.0265453	0.059577	0.0328479	0.0130787	0.026202	0.0361454	0.0540064	0.0291424	0.0273149	0.0257326	0.0429964	0.0281228	0.0914545	0.0462614	0.028486	0.012133	0.0168001	0.0323595	0.00915751	0	0.00833264	0.0280564	0.010002	0.00983478	0.03942	0.0319183	0.0162121	0	0	0.01434	0.00551511	0.0367546	0.0289268	0.00495393	0.00996562	0.00975467	0.00755801	0.0201369	0.00504643	0.0123191	0	0.00680365	0	0.032929	0.02036	0.0251509
OTU_243	Bacteria;Firmicutes;Clostridia;Lachnospirales;Lachnospiraceae;GCA-900066575;unknown species	0.046192	0.0524009	0	0.0099295	0.0766451	0.082832	0.0157212	0.0253018	0.0360042	0.170691	0.0156085	0.0418154	0.0191095	0.114835	0.193884	0.0438265	0.123439	0.0404433	0.00560004	0.0323595	0.0503663	0.036075	0.0416632	0.0631269	0.056678	0.0295043	0.00563142	0.0159591	0.0851133	0.125839	0.0152975	0.06453	0.132363	0.0183773	0.0495888	0.0842168	0.0348797	0.087792	0.143602	0.0805477	0.0252321	0.0123191	0.187508	0.0646346	0.0380228	0.0823226	0.00407199	0.09222
OTU_244	Bacteria;Firmicutes;Clostridia;Oscillospirales;Oscillospiraceae;Intestinimonas;Intestinimonas timonensis	0	0.0428735	0.00758438	0	0	0	0	0.00361454	0	0	0	0.22516	0	0.0328099	0	0	0	0.24266	0	0.0184911	0.0641026	0	0.0333306	0.0350705	0.06668	0	0.0450514	0	0	0.0524329	0	0.06453	0	0.0781035	0	0	0.00498281	0.0780374	0.045348	0	0.0151393	0.104712	0	0.285753	0	0	0	0
OTU_245	Bacteria;Firmicutes;Clostridia;Clostridia UCG-014;unknown family;unknown genus;unknown species	0	0	0	0	0	0	0	0	0	0	0	0	0	0	0	0	0	0	0	0	0	0	0	0	0	0	0	0	0	0	0	0.04302	0	0	0	0	0	0	0	0	0.0504643	0.141669	0	0.0272146	0	0	0	0
OTU_246	Bacteria;Bacteroidota;Bacteroidia;Bacteroidales;Bacteroidaceae;Bacteroides;Bacteroides fragilis	0.00866101	0.0476372	0	0.00248238	0.00547465	0.030517	0.0235818	0.0433745	0.0180021	0	0.0195107	0.0128663	0.0191095	0.0281228	0	0.0413917	0.0189906	0.0525762	0.0392003	0.0138683	0.0274725	0	0.0333306	0.0280564	0.036674	0.0163913	0.03942	0.0531971	0.012159	0.00524329	0.0356943	0.05019	0.00551511	0.0459432	0.0495888	0.0644011	0.0747421	0.058528	0.00755801	0.0134246	0.0555107	0.0246381	0	0.0374201	0.0217273	0.0384172	0.024432	0.0335345
OTU_247	Bacteria;Firmicutes;Clostridia;Oscillospirales;Oscillospiraceae;Oscillibacter;unknown species	0	0	0	0	0	0	0	0	0	0	0	0	0	0	0	0	0.0997009	0.0323546	0.0168001	0.110947	0.00915751	0.12025	0.0333306	0.0841692	0.01667	0.0229478	0.0112628	0.00531971	0.101325	0.00524329	0.0305951	0	0.209574	0.00918864	0	0.0842168	0.0149484	0.0243867	0	0.0335616	0	0	0.174115	0.0204109	0	0	0	0
OTU_248	Bacteria;Firmicutes;Clostridia;Clostridia vadinBB60 group;unknown family;unknown genus;unknown species	0	0.0238186	0.265453	0.0670241	0	0	0	0	0.100812	0.191507	0	0.128663	0	0	0.0585309	0	0	0.012133	0.0168001	0	0	0	0.00833264	0	0.003334	0	0	0	0	0	0	0	0	0	0	0	0	0	0	0	0	0	0	0	0.065182	0	0.024432	0.0167673
OTU_249	Bacteria;Firmicutes;Clostridia;Lachnospirales;Lachnospiraceae;[Ruminococcus] torques group;unknown species	0	0.00952744	0.458855	0.00744713	0	0.00871916	0.0183414	0	0.00720085	0.179017	0	0.128663	0	0.0984298	0.0731636	0	0	0	0	0	0	0	0	0	0	0	0	0	0	0.131082	0	0	0.00551511	0.00459432	0.7397	0	0	0	0.030232	0	0	0	0	0.0306164	0	0	0	0
OTU_250	Bacteria;Firmicutes;Clostridia;Clostridia UCG-014;unknown family;unknown genus;unknown species	0	0	0	0	0	0	0	0	0	0	0	0	0	0	0	0	0	0	0	0	0	0	0	0	0	0	0.0647614	0	0	0	0	0	0	0	0	0	0	0	0	0	0	0	0	0	0.195546	0.499424	0.154736	0.293427
OTU_251	Bacteria;Firmicutes;Clostridia;Clostridia vadinBB60 group;unknown family;unknown genus;unknown species	0.002887	0.0524009	0.0379219	0.0248238	0.016424	0.0174383	0.0550242	0.0253018	0.0576068	0.020816	0.00390213	0.0514651	0.0191095	0.0351535	0.0621891	0.00486962	0.00474766	0.0161773	0.0448004	0.0184911	0.0503663	0.00601251	0.0166653	0.0350705	0.01667	0.0360608	0.0225257	0.0265986	0.0364771	0.0157299	0.0407934	0.02151	0.0330907	0.0459432	0.0247944	0.0297236	0.0398625	0.0243867	0	0.0671231	0.0454178	0.0739144	0.0133935	0.0510274	0.0162955	0.0493936	0.016288	0.0503018
OTU_252	Bacteria;Firmicutes;Clostridia;Oscillospirales;Oscillospiraceae;unknown genus;unknown species	0.170333	0.0285823	0.0341297	0.019859	0.0273733	0.10027	0.0235818	0.0216873	0.0306036	0.0582848	0.00780427	0.00321657	0.0525511	0.0210921	0.142669	0.214263	0.0189906	0.012133	0.0840007	0.041605	0.0274725	0.0901876	0.0499958	0.0280564	0.036674	0.0229478	0.0450514	0.0319183	0.0810603	0	0.193769	0.10038	0.24818	0.0551319	0.0123972	0.0990786	0.0597937	0.0390187	0.204066	0.0402739	0.0555107	0.0307977	0.205366	0.0306164	0.0271592	0.0658581	0.0366479	0.150905
OTU_253	Bacteria;Firmicutes;Clostridia;Clostridia vadinBB60 group;unknown family;unknown genus;unknown species	0.0981581	0.0190549	0.0303375	0.0223414	0	0.0174383	0.0157212	0.03976	0.0162019	0.0666112	0.00390213	0.0418154	0.0191095	0.0398406	0.0182909	0.00486962	0.0902056	0.0202216	0.117601	0.0462278	0.0641026	0.0601251	0.0583285	0.0350705	0.030006	0.0753999	0.0168943	0.037238	0.0283711	0.0157299	0.0356943	0.01434	0.00551511	0.0183773	0.0041324	0.0247696	0.00498281	0.014632	0	0.0738354	0.0252321	0.0615953	0.0223224	0.0102055	0.00543183	0.0384172	0.00407199	0.00838364
OTU_254	Bacteria;Proteobacteria;Gammaproteobacteria;Enterobacterales;Enterobacteriaceae;Escherichia-Shigella;Escherichia coli	0.02887	0.0238186	0.0265453	0.0223414	0	0.0217979	0.0026202	0.0722909	0.0144017	0	0.085847	0.00321657	0.0525511	0	0	0.00243481	0.00474766	0	0	0.0138683	0	0.036075	0.0249979	0.0561128	0.023338	0	0.0478671	0	0.0324241	0.0209732	0.0305951	0.01434	0	0.0413489	0	0	0	0.058528	0.0604641	0.0469862	0.0100929	0.117031	0.0446449	0.0238128	0.0108637	0	0.024432	0.00838364
OTU_255	Bacteria;Firmicutes;Clostridia;Oscillospirales;Oscillospiraceae;unknown genus;unknown species	0.040418	0	0.0189609	0.0471651	0.0711705	0.0174383	0.0026202	0.354225	0.0954113	0	0.429235	0.0160829	0.0621059	0.00937427	0	0.0657398	0	0	0	0	0	0	0	0	0	0	0	0	0	0	0	0	0	0	0	0	0	0	0	0	0	0	0	0	0	0	0	0
OTU_256	Bacteria;Firmicutes;Bacilli;RF39;unknown family;unknown genus;unknown species	0.0750621	0.00952744	0	0	0.0383226	0.130787	0.343246	0.227716	0.00720085	0	0.0546299	0	0	0	0	0	0	0	0	0	0	0	0	0	0	0	0	0.0159591	0	0	0	0	0	0.00459432	0	0	0	0	0	0	0	0	0	0	0.0543183	0.274409	0.0488639	0.159289
OTU_257	Bacteria;Firmicutes;Clostridia;Clostridia UCG-014;unknown family;unknown genus;unknown species	0	0.0952744	0.0189609	0	0	0	0.0157212	0	0	0.41632	0	0.312007	0	0.452308	0.567018	0	0	0	0	0	0	0	0	0	0	0	0	0	0	0	0	0.05736	0	0	0	0	0.12457	0	0	0	0	0	0	0.00680365	0	0	0	0
OTU_258	Bacteria;Firmicutes;Clostridia;Clostridia vadinBB60 group;unknown family;unknown genus;unknown species	0.051966	0.0762195	0.257869	0.0099295	0	0.0174383	0.0052404	0.0108436	0.00360042	0.112406	0.00780427	0.0418154	0.00477737	0.0187485	0.0182909	0.00243481	0	0.0161773	0.0168001	0.0323595	0.00457875	0	0.00833264	0.0070141	0.026672	0.00655652	0.0140786	0.00531971	0.00405301	0.00524329	0.00509918	0	0.0275756	0.013783	0.0082648	0.00495393	0	0.0195093	0	0.00671231	0	0.0184786	0	0.00680365	0	0.0109763	0.0366479	0.0167673
OTU_259	Bacteria;Firmicutes;Clostridia;Oscillospirales;Ruminococcaceae;Anaerofilum;unknown species	0	0.0381098	0.0113766	0.00744713	0.0273733	0.0174383	0.013101	0.00361454	0.0378045	0.0999167	0.00390213	0.0192994	0.00477737	0	0.0951127	0	0	0.0485319	0.0112001	0.00924556	0.0137363	0	0.0333306	0.0350705	0	0	0.0168943	0.00531971	0	0.0262164	0	0.08604	0	0.0275659	0	0	0.0398625	0.00487734	0.022674	0.0201369	0.0302786	0.0184786	0.00446449	0.0204109	0.0814775	0.0109763	0.024432	0.09222
OTU_260	Bacteria;Firmicutes;Clostridia;Oscillospirales;Ruminococcaceae;Paludicola;unknown species	0.011548	0.00476372	0.00758438	0.0223414	0.00547465	0.00435958	0	0.0108436	0.00540064	0	0	0	0	0.0140614	0	0.0146088	0.042729	0.012133	0	0.0184911	0.0503663	0	0.0333306	0.0280564	0.036674	0.124574	0.0703928	0.0159591	0.0891663	0.0576762	0.0254959	0.10038	0.0330907	0	0.0041324	0.0396314	0	0.0390187	0.0604641	0.114109	0	0.0246381	0.0178579	0.0476255	0	0	0.012216	0.0167673
OTU_261	Bacteria;Firmicutes;Clostridia;Lachnospirales;Lachnospiraceae;unknown genus;unknown species	0	0	0	0	0	0	0	0	0	0	0	0	0	0	0	0	0.014243	0.145596	0.0168001	0.00462278	0.105311	0	0	0.0631269	0	0.685156	0.0168943	0.037238	0	0	0	0	0	0	0	0	0	0	0	0	0	0	0	0	0	0	0	0
OTU_262	Bacteria;Firmicutes;Clostridia;Clostridia UCG-014;unknown family;unknown genus;unknown species	0	0	0	0.364909	0.0328479	0.00435958	0	0	0.0432051	0.10408	0	0.00643314	0	0	0	0	0	0.00808865	0.0168001	0	0.0824176	0	0.0333306	0.126254	0.086684	0.013113	0.00563142	0.0159591	0	0	0	0.01434	0	0	0.0495888	0	0.00498281	0	0	0.0201369	0.00504643	0	0	0.0374201	0	0.0109763	0	0
OTU_263	Bacteria;Firmicutes;Clostridia;Oscillospirales;Oscillospiraceae;Pseudoflavonifractor;Pseudoflavonifractor capillosus	0.046192	0.0476372	0.0265453	0.019859	0.0109493	0.0217979	0.0235818	0.0253018	0.034204	0.10408	0	0.00643314	0.00477737	0.0585892	0.0475563	0.0146088	0	0	0	0	0	0	0	0.0070141	0	0	0	0	0.00405301	0	0	0	0	0	0	0	0	0	0	0	0	0	0	0.00340182	0.0108637	0.0384172	0.00814399	0.0670691
OTU_264	Bacteria;Firmicutes;Clostridia;Lachnospirales;Lachnospiraceae;unknown genus;unknown species	0.014435	0.0238186	0.0985969	0.0148943	0	0.00871916	0.0733656	0.00361454	0.00720085	0.0166528	0.0195107	0.0546817	0.0191095	0.0421842	0.259731	0.012174	0.0332336	0.0647092	0.0168001	0	0.0137363	0	0.00833264	0.0070141	0.003334	0.013113	0.101366	0.0585169	0.00810603	0.0104866	0.0152975	0	0.0275756	0.0229716	0	0.00495393	0.024914	0	0.015116	0	0.0151393	0.00615953	0	0	0.0108637	0.0219527	0.00814399	0.0586854
OTU_265	Bacteria;Firmicutes;Clostridia;Oscillospirales;Ruminococcaceae;unknown genus;unknown species	0.043305	0.0238186	0.0341297	0.019859	0.0218986	0.0479554	0.0209616	0.0325309	0.0144017	0.0041632	0.00390213	0.0160829	0.0621059	0.0304664	0.00731636	0.0194785	0	0.0161773	0.0168001	0	0.0412088	0	0.0166653	0.0070141	0	0.00655652	0	0.0265986	0	0	0	0.05736	0.0441209	0.013783	0	0.0148618	0.0298969	0.0390187	0.015116	0.00671231	0.035325	0.0554358	0.0178579	0.0204109	0.0108637	0.0548817	0.00814399	0.0670691
OTU_266	Bacteria;Firmicutes;Clostridia;Lachnospirales;Lachnospiraceae;Lachnospiraceae FCS020 group;unknown species	0.034644	0	0.0151688	0.00248238	0.0109493	0.00871916	0.026202	0.0469891	0.0126015	0.0333056	0.00390213	0.0128663	0.0334416	0.0117178	0.0365818	0.0219133	0.014243	0.0161773	0.0168001	0.0277367	0.00457875	0.012025	0.0166653	0.0420846	0.036674	0.00983478	0.0112628	0.00531971	0.0243181	0	0.00509918	0.02868	0.0220604	0.013783	0.0082648	0.0396314	0.0149484	0.014632	0.022674	0.0201369	0.0252321	0.0369572	0.0312514	0.0170091	0.0217273	0.0548817	0.016288	0.0419182
OTU_267	Bacteria;Firmicutes;Clostridia;Clostridia UCG-014;unknown family;unknown genus;unknown species	0.150124	0.00476372	0.00758438	0	0.0711705	0.00871916	0.503079	0.0253018	0.111613	0.00832639	0.0351192	0	0	0.00937427	0.0219491	0.00486962	0	0	0	0	0	0	0	0	0	0	0	0	0	0	0	0	0	0	0	0	0	0	0	0	0.0201857	0	0	0	0.0108637	0.0658581	0.012216	0
OTU_268	Bacteria;Firmicutes;Clostridia;Clostridia UCG-014;unknown family;unknown genus;unknown species	0.011548	0.0142912	0.0189609	0.00744713	0.131392	0.183102	0	0	0.0612072	0.0374688	0	0.045032	0	0.110148	0.0182909	0	0	0.0363989	0	0	0.0549451	0	0	0.0420846	0.020004	0.65893	0	0.0797957	0	0.0314597	0	0.10038	0	0.0229716	0.0495888	0	0	0	0	0	0.0403714	0.0307977	0	0.0408219	0.146659	0	0.02036	0.00838364
OTU_269	Bacteria;Firmicutes;Clostridia;Oscillospirales;Oscillospiraceae;Flavonifractor;unknown species	0.037531	0.00952744	0.0113766	0.00744713	0.0218986	0.0130787	0.0026202	0.0289164	0.00720085	0.00832639	0	0.00964972	0.0429964	0.0257792	0.0256073	0.0365221	0.0474766	0.024266	0.0336003	0.00924556	0.0595238	0.0962001	0.0333306	0.0420846	0.080016	0.00983478	0.0506828	0.0425577	0.0607952	0.0262164	0.056091	0.01434	0.0606662	0.00459432	0.0165296	0.0198157	0.0448453	0.014632	0.03779	0.0134246	0.0302786	0.0862334	0.0223224	0.0238128	0.0162955	0	0.00407199	0.0335345
OTU_270	Bacteria;Firmicutes;Clostridia;Oscillospirales;Ruminococcaceae;Faecalibacterium;unknown species	0.014435	0.0285823	0.0189609	0.0124119	0	0.0653937	0.0419232	0.0361454	0.0306036	0.00832639	0.0195107	0.0160829	0.0191095	0.0281228	0	0.0267829	0.042729	0.0606649	0.0392003	0.0231139	0.0274725	0.00601251	0.0249979	0.0210423	0.043342	0.111461	0.0591299	0.037238	0.00810603	0.0524329	0.0662893	0.04302	0	0.0413489	0.0661184	0.0842168	0.0996562	0.0829147	0.00755801	0.0201369	0.0656036	0.0677549	0.00446449	0.0544292	0.0706138	0.0493936	0.02036	0
OTU_271	Bacteria;Firmicutes;Clostridia;Lachnospirales;Lachnospiraceae;Multi-affiliation;Multi-affiliation	0	0	0	0.0446828	0	0	0	0	0	0.041632	0	0	0.00955475	0	0.0292654	0	0.0759626	0.0606649	0.0504004	0.0832101	0.0869963	0.16835	0.0999917	0.0070141	0.040008	0.0655652	0.0563142	0.132993	0.12159	0.241191	0.0152975	0.06453	0.132363	0.0321602	0.061986	0.0297236	0.0298969	0.0243867	0.0755801	0.0805477	0.0908357	0.0615953	0.0401804	0.14968	0	0	0	0
OTU_272	Bacteria;Firmicutes;Clostridia;Oscillospirales;Ruminococcaceae;unknown genus;unknown species	0.0866101	0	0.00379219	0.00248238	0.0328479	0	0.0917071	0.108436	0.0774091	0.10408	0.0819448	0.0128663	0.00955475	0.0117178	0.00731636	0.0194785	0.0379813	0	0.00560004	0	0.00915751	0.012025	0.00833264	0.0210423	0.01667	0	0.00844714	0.00531971	0.0202651	0.0104866	0	0.02868	0.0220604	0.00459432	0.0082648	0.00990786	0.00498281	0.00487734	0	0.0134246	0.0201857	0.0123191	0.0535738	0.00680365	0.0108637	0.0274409	0.00407199	0
OTU_273	Bacteria;Firmicutes;Clostridia;Lachnospirales;Lachnospiraceae;Blautia;unknown species	0.17322	0.00476372	0	0.00248238	0	0	0.0628848	0	0	0	0.0741406	0	0	0	0	0.107132	0	0	0	0	0	0	0	0	0	0	0	0	0	0	0	0	0	0	0	0	0	0	0	0	0	0	0	0	0	0	0	0.0251509
OTU_274	Bacteria;Firmicutes;Clostridia;Oscillospirales;Oscillospiraceae;Colidextribacter;unknown species	0.023096	0.0476372	0.0379219	0.00496475	0.0273733	0.0653937	0.0419232	0.0289164	0.0306036	0.020816	0.0312171	0.0353823	0.0477737	0.0351535	0.00731636	0.0389569	0.0237383	0.0363989	0.0280002	0.0184911	0.018315	0.0420875	0.00833264	0.0210423	0.026672	0.00983478	0.0112628	0.0159591	0.0324241	0.0314597	0.0203967	0.02868	0.0165453	0.00459432	0	0.0544932	0.0149484	0.0195093	0.0755801	0.00671231	0.035325	0.0369572	0.125006	0.0204109	0.032591	0.032929	0.00814399	0.0167673
OTU_275	Bacteria;Firmicutes;Clostridia;Lachnospirales;Lachnospiraceae;GCA-900066575;unknown species	0.00577401	0.00952744	0.00758438	0.00248238	0.0218986	0.00435958	0.013101	0	0.00720085	0.00832639	0	0.00964972	0.0143321	0.0117178	0.0512145	0.0340873	0.0379813	0.0202216	0.0392003	0.0739645	0.00457875	0.0420875	0.0499958	0.0070141	0	0.00983478	0.00281571	0.00531971	0.0526892	0	0.0509918	0	0.110302	0.0183773	0.0330592	0.00495393	0.00996562	0.0195093	0.015116	0	0.00504643	0.0184786	0.0803607	0.0102055	0	0.0493936	0.00814399	0.0251509
OTU_276	Bacteria;Firmicutes;Bacilli;RF39;unknown family;unknown genus;unknown species	0	0.0142912	0	0.00496475	0	0	0.0445434	0	0.0414049	0.0333056	0	0	0.0238869	0	0	0	0	0	0.00560004	0	0.0961538	0	0	0	0.003334	0.20653	0.0112628	0.0851154	0	0	0.00509918	0.05019	0	0.0321602	0	0	0	0	0	0.0939723	0	0	0	0.00680365	0.0217273	0.0219527	0	0.0251509
OTU_277	Bacteria;Firmicutes;Clostridia;Clostridia UCG-014;unknown family;unknown genus;unknown species	0	0.033346	0	0	0	0	0	0	0	0.0249792	0	0	0	0.00234357	0	0	0	0.0202216	0.0280002	0.0462278	0.018315	0.180375	0.0833264	0.11924	0.176702	0.0163913	0	0.0265986	0	0	0	0.3585	0	0.0918864	0.0247944	0	0.00996562	0.014632	0	0.0134246	0.0454178	0	0	0.0340182	0.0869093	0.126228	0.0366479	0.142522
OTU_278	Bacteria;Firmicutes;Clostridia;Lachnospirales;Lachnospiraceae;Blautia;unknown species	0	0.0238186	0.0341297	0.00248238	0	0.00435958	0	0	0	0.020816	0	0.090064	0.00477737	0.0937427	0.0658472	0.00486962	0.0332336	0	0	0	0.00915751	0	0.00833264	0.0070141	0	0.00327826	0.0140786	0	0.012159	0.0104866	0	0.02868	0.0220604	0	0.020662	0	0.0199312	0	0	0	0	0	0	0.00340182	0	0.109763	0	0
OTU_279	Bacteria;Firmicutes;Clostridia;Lachnospirales;Lachnospiraceae;Lachnospiraceae FCS020 group;unknown species	0.00866101	0	0.00758438	0.0124119	0.00547465	0.00435958	0.013101	0.00361454	0.0126015	0	0	0.00643314	0	0.0140614	0.00731636	0.0146088	0.0569719	0.0647092	0.0112001	0.0323595	0	0.0661376	0.0166653	0.0140282	0.046676	0.013113	0.01971	0.0531971	0.0202651	0.0314597	0.0203967	0	0.00551511	0.0183773	0.0041324	0.00495393	0.024914	0.0341413	0.045348	0.0402739	0	0	0.00446449	0.0170091	0.0108637	0.00548817	0.0285039	0.0335345
OTU_280	Bacteria;Firmicutes;Clostridia;Monoglobales;Monoglobaceae;Monoglobus;unknown species	0	0	0	0	0	0	0.0052404	0.0108436	0.0288034	0	0.00390213	0.067548	0	0.0304664	0.00365818	0	0.0379813	0.00808865	0.0168001	0.0184911	0	0.012025	0	0.0070141	0	0.0163913	0.0788399	0.0319183	0	0.0419463	0.0152975	0.01434	0	0.0321602	0.0661184	0.0544932	0.00996562	0.00975467	0.022674	0.0604108	0.0454178	0.0123191	0.0178579	0.102055	0.0108637	0.0274409	0.0366479	0
OTU_281	Bacteria;Firmicutes;Clostridia;Oscillospirales;Ruminococcaceae;Subdoligranulum;unknown species	0.040418	0.0524009	0.00758438	0.0099295	0	0.0261575	0.0235818	0.0361454	0.00180021	0	0.0156085	0.00321657	0.00477737	0.00468713	0.00365818	0.0292177	0.0474766	0.012133	0.0112001	0.120192	0.0228938	0.132275	0.0749938	0.175352	0.096686	0	0	0.0904352	0.0324241	0.0471896	0.00509918	0.01434	0.0330907	0.00459432	0.0082648	0	0.00996562	0.0390187	0.00755801	0	0.0252321	0.0246381	0.0446449	0.0374201	0	0	0.175096	0.159289
OTU_282	Bacteria;Firmicutes;Clostridia;Lachnospirales;Lachnospiraceae;unknown genus;Multi-affiliation	0	0	0	0	0.00547465	0	0.013101	0	0.00180021	0	0.0507277	0	0.0286642	0.00468713	0	0.0219133	0.0902056	0	0	0.147929	0	0.222463	0.15832	0.0561128	0.036674	0	0	0	0.251287	0.0314597	0.0407934	0	0.159938	0.013783	0.0289268	0.0396314	0.0149484	0.00975467	0.015116	0	0.0958821	0.0862334	0.0312514	0	0.0108637	0.0164645	0.00407199	0.0838364
OTU_283	Bacteria;Firmicutes;Clostridia;Oscillospirales;Ruminococcaceae;unknown genus;unknown species	0	0	0.00379219	0	0	0	0	0	0	0	0	0	0	0	0.00365818	0.00486962	0.0189906	0.0202216	0.0224002	0.0508506	0.00457875	0.114238	0	0.0210423	0.013336	0.20653	0.0422357	0.0212789	0.0445831	0.0314597	0.0509918	0	0.115817	0.0367546	0.0123972	0.108986	0.149484	0.00975467	0.234298	0.0134246	0.00504643	0.0184786	0.0223224	0.0170091	0	0	0	0.00838364
OTU_284	Bacteria;Firmicutes;Clostridia;Lachnospirales;Lachnospiraceae;CHKCI001;unknown species	0.025983	0	0	0	0	0	0.0576444	0.0108436	0.00180021	0.0124896	0.00390213	0	0.00477737	0	0.00365818	0.00486962	0.0189906	0.00808865	0.0112001	0.00924556	0.0137363	0.00601251	0.00833264	0.0210423	0.006668	0.00983478	0.00844714	0.00531971	0.0283711	0.0157299	0.0203967	0.01434	0.0716964	0.0597262	0.0165296	0.0148618	0.0149484	0.0195093	0	0.00671231	0.0252321	0.0554358	0.0133935	0.00340182	0.0271592	0.0439054	0.0285039	0.0167673
OTU_285	Bacteria;Actinobacteriota;Actinobacteria;Corynebacteriales;Corynebacteriaceae;Corynebacterium;Multi-affiliation	0.0577401	0	0	0.0099295	0.0109493	0	0.0052404	0.00361454	0.00180021	0	0.0351192	0	0.0191095	0	0.0182909	0.0316525	0	0.012133	0.00560004	0.0369822	0.0228938	0.00601251	0	0	0	0	0.0366043	0	0.3364	0.036703	0	0	0.0386058	0.00918864	0.0123972	0.00990786	0.0498281	0.0926694	0.0680221	0.0268492	0.0302786	0.0307977	0.0133935	0	0.00543183	0	0.016288	0
OTU_286	Bacteria;Firmicutes;Clostridia;Oscillospirales;Ruminococcaceae;unknown genus;unknown species	0	0	0	0	0	0	0.0445434	0	0	0	0.0663363	0.00643314	0	0	0	0	0.0189906	0.012133	0.0112001	0.0231139	0.00457875	0	0	0.0140282	0.013336	0	0.00281571	0.00531971	0.0364771	0.173029	0	0	0.215089	0	0	0	0	0.0243867	0.0982541	0	0	0	0.00892897	0.0170091	0	0	0.00407199	0.0251509
OTU_287	Bacteria;Firmicutes;Clostridia;Lachnospirales;Lachnospiraceae;Eisenbergiella;unknown species	0.00577401	0.00952744	0.00758438	0.0968126	0.0492719	0.113349	0.0288222	0.0433745	0.0306036	0	0	0.00321657	0.038219	0.0421842	0	0.00730442	0.00474766	0.0647092	0.0112001	0.00462278	0	0.012025	0.0249979	0.0070141	0.003334	0.0360608	0	0.0638366	0.0243181	0.0471896	0.00509918	0.13623	0.0441209	0.0229716	0.041324	0.0148618	0.0996562	0.00975467	0.030232	0.0939723	0.0100929	0.0800739	0.0223224	0.0136073	0.032591	0.0878108	0.158808	0.0754527
OTU_288	Bacteria;Firmicutes;Clostridia;Oscillospirales;Oscillospiraceae;Pseudoflavonifractor;Pseudoflavonifractor capillosus	0	0	0.0568828	0.00248238	0	0.0915511	0	0.00361454	0.00720085	0	0	0	0	0	0	0.0267829	0	0	0	0	0	0	0	0	0	0	0	0	0	0	0	0	0	0	0	0	0	0	0	0	0	0	0	0	0.0597501	0.0658581	0.0366479	0.09222
OTU_289	Bacteria;Firmicutes;Bacilli;Lactobacillales;Enterococcaceae;Enterococcus;Multi-affiliation	0.017322	0	0.00758438	0.00248238	0.0109493	0.00435958	0.00786061	0	0	0	0.00390213	0.00643314	0.0573285	0	0.00731636	0.00486962	0	0	0	0.00924556	0.00457875	0	0	0	0	0	0	0	0.00810603	0	0	0	0.00551511	0.0367546	0.0041324	0	0.00996562	0	0	0.00671231	0.0100929	0.0246381	0	0	0	0	0	0
OTU_290	Bacteria;Firmicutes;Clostridia;Clostridia vadinBB60 group;unknown family;unknown genus;unknown species	0.040418	0.0190549	0.0379219	0.0099295	0.0109493	0.0261575	0.052404	0.0289164	0.0270032	0.0124896	0.0156085	0.0353823	0.0429964	0.0257792	0	0.0194785	0.0237383	0.00404433	0.0168001	0.0693417	0.0137363	0.02405	0.0333306	0.0140282	0.026672	0.00983478	0.00281571	0.0531971	0.012159	0.00524329	0.0407934	0.00717	0.00551511	0.00918864	0.0041324	0.0644011	0.024914	0.0341413	0.00755801	0.00671231	0.0151393	0.0184786	0.0133935	0.0136073	0	0	0.00407199	0.0503018
OTU_291	Bacteria;Firmicutes;Clostridia;Oscillospirales;Oscillospiraceae;Colidextribacter;unknown species	0.00866101	0.033346	0	0.00248238	0.00547465	0.00871916	0.0314424	0.0216873	0.0108013	0.00832639	0.00780427	0.0128663	0.00477737	0.0140614	0.0219491	0.0194785	0	0	0	0	0	0	0	0	0	0	0	0	0	0	0	0	0	0	0	0	0	0	0	0	0	0	0	0	0.0108637	0.032929	0.0325759	0.0335345
OTU_292	Bacteria;Firmicutes;Clostridia;Lachnospirales;Lachnospiraceae;Blautia;unknown species	0	0.319169	0	0	0.016424	0	0	0.00361454	0	0.0249792	0	0	0	0.107804	0.0951127	0	0	0.0404433	0	0.00462278	0	0	0.0416632	0	0	0	0	0	0	0	0.535414	0.01434	0	0	0	0.0198157	0	0.014632	0.015116	0	0	0	0	0	0.0271592	0	0	0
OTU_293	Bacteria;Firmicutes;Clostridia;Oscillospirales;Ruminococcaceae;Subdoligranulum;unknown species	0	0	0	0	0	0	0	0	0	0	0	0	0	0.0070307	0	0	0.0712149	0.00808865	0	0	0.00457875	0.02405	0.00833264	0	0.010002	0	0	0	0.137802	0.0419463	0.00509918	0.00717	0.380543	0.0229716	0.0123972	0	0.024914	0.0975467	0.173834	0.268492	0	0.0184786	0.196437	0.0612328	0.00543183	0	0	0.00838364
OTU_294	Bacteria;Firmicutes;Clostridia;Oscillospirales;Butyricicoccaceae;Butyricicoccus;Butyricicoccus pullicaecorum	0	0.0142912	0.0644672	0.0496475	0.0766451	0	0.0026202	0	0.00180021	0	0	0.154395	0.00477737	0.0937427	0.0292654	0.0146088	0	0.0202216	0	0	0	0	0	0	0	0	0	0.00531971	0	0.073406	0.0101984	0	0	0.0321602	0.020662	0	0	0	0.022674	0.0268492	0	0	0	0.0238128	0	0	0.016288	0
OTU_295	Bacteria;Firmicutes;Clostridia;Oscillospirales;Ruminococcaceae;Candidatus Soleaferrea;unknown species	0.02887	0.0190549	0	0.0322709	0.0218986	0.0174383	0.039303	0.0289164	0.00720085	0.0124896	0.00390213	0.00964972	0.0429964	0.0328099	0.00365818	0.0194785	0.0332336	0.0283103	0.0224002	0.0508506	0.0228938	0.0481	0.00833264	0.070141	0.010002	0.0229478	0.00281571	0.0265986	0.0243181	0.0104866	0.00509918	0.05736	0.0661813	0.0183773	0	0.0396314	0	0.0195093	0.030232	0	0.0151393	0.00615953	0.0446449	0.0170091	0.00543183	0.032929	0.0407199	0.00838364
OTU_296	Bacteria;Firmicutes;Clostridia;Oscillospirales;Ruminococcaceae;unknown genus;unknown species	0.002887	0.0238186	0.0113766	0.00248238	0.0109493	0.0348766	0.00786061	0.00361454	0.0108013	0.041632	0.0117064	0.00643314	0.00477737	0.0117178	0.197542	0.0194785	0.028486	0.0161773	0.0224002	0.0184911	0.0137363	0.00601251	0.0166653	0.0140282	0.01667	0.0360608	0.0253414	0.00531971	0.0567422	0	0	0.07887	0.137878	0.0367546	0.0165296	0.0198157	0.0448453	0	0.0529061	0.0402739	0	0.0123191	0.0491093	0.0170091	0	0.00548817	0.00814399	0.0419182
OTU_297	Bacteria;Firmicutes;Clostridia;Oscillospirales;Ruminococcaceae;unknown genus;unknown species	0.020209	0.0142912	0.0341297	0.0521299	0.0492719	0.00435958	0.0235818	0.0108436	0.0288034	0	0.0195107	0.0321657	0.0238869	0.0234357	0.0219491	0.00730442	0	0	0	0.0138683	0	0	0	0	0.020004	0.00327826	0.0140786	0	0.012159	0.0157299	0	0.01434	0.00551511	0.0275659	0.0247944	0	0.00498281	0.00487734	0.030232	0.0469862	0.0100929	0.0307977	0.0133935	0.0306164	0.00543183	0	0.00407199	0.0335345
OTU_298	Bacteria;Firmicutes;Clostridia;Clostridia UCG-014;unknown family;unknown genus;unknown species	0	0	0	0.0546123	0.104018	0.0348766	0.0681252	0.0469891	0.00900106	0.041632	0.0468256	0.0128663	0.133766	0.0328099	0.0951127	0.00243481	0	0.0161773	0	0.0508506	0	0.114238	0	0.0210423	0.006668	0.00983478	0.0112628	0.0319183	0.00810603	0	0.0254959	0	0	0.0413489	0	0.0198157	0	0	0.00755801	0.0134246	0.0555107	0.0677549	0.0357159	0.00340182	0.032591	0	0	0.0251509
OTU_299	Bacteria;Firmicutes;Clostridia;Clostridia UCG-014;unknown family;unknown genus;unknown species	0.103932	0.00476372	0.0341297	0.0173766	0.0273733	0.0566745	0.0026202	0.03976	0.0180021	0	0.0507277	0.0546817	0	0.0328099	0.0109745	0.00243481	0	0.012133	0.0336003	0	0.0274725	0	0	0.112226	0.106688	0.013113	0.0337885	0.0159591	0	0	0	0.10038	0	0.00459432	0.0537212	0	0.024914	0.0195093	0	0	0.035325	0.0307977	0	0.0238128	0	0	0	0
OTU_300	Bacteria;Firmicutes;Clostridia;Oscillospirales;Ruminococcaceae;Faecalibacterium;unknown species	0.0548531	0.0238186	0.0189609	0.019859	0	0.0610341	0.0340626	0.11928	0.025203	0	0.058532	0.0192994	0.038219	0.0210921	0	0.109566	0.0522243	0.012133	0.0504004	0.0231139	0.0320513	0.0481	0.0749938	0.0561128	0.040008	0.0163913	0.0253414	0	0.0162121	0.00524329	0.0407934	0.01434	0	0.00918864	0.0123972	0.0941246	0.0797249	0.170707	0.105812	0.107397	0.0403714	0.0369572	0	0.0272146	0	0.0274409	0.02036	0.00838364
OTU_301	Bacteria;Firmicutes;Clostridia;Oscillospirales;Ruminococcaceae;Faecalibacterium;unknown species	0.020209	0	0.0151688	0.0124119	0.00547465	0.0348766	0.0209616	0.0180727	0.0414049	0.020816	0.0351192	0	0.00955475	0.0140614	0	0.0219133	0.0189906	0.0202216	0.0224002	0	0.0320513	0	0.0249979	0.0140282	0.060012	0.0524521	0.0760242	0.0265986	0.00405301	0.0104866	0.0458926	0.04302	0	0.00459432	0.0702508	0.0346775	0.0298969	0.00975467	0.015116	0.08726	0.0252321	0.0615953	0	0.0306164	0.0543183	0.00548817	0.016288	0
OTU_302	Bacteria;Firmicutes;Clostridia;Lachnospirales;Lachnospiraceae;Lachnoclostridium;unknown species	0.025983	0.0476372	0.0417141	0.0173766	0.00547465	0	0.013101	0.0144582	0.0396047	0.108243	0	0.176911	0.00477737	0.0843684	0.0146327	0.0146088	0.0237383	0.0566206	0	0.0508506	0.0595238	0.198413	0.00833264	0.0420846	0.026672	0.0196696	0.0309728	0.0691563	0.012159	0.136326	0.0254959	0.10038	0	0.00459432	0.0330592	0.0495393	0.0498281	0	0.030232	0.0335616	0.0302786	0.00615953	0.00892897	0.0170091	0.0108637	0.0164645	0.0692239	0.0419182
OTU_303	Bacteria;Firmicutes;Clostridia;Oscillospirales;Ruminococcaceae;Faecalibacterium;unknown species	0.049079	0.0238186	0.0682594	0.0148943	0.016424	0.0435958	0.013101	0.0289164	0.0306036	0.0291424	0.0975534	0.11258	0.0573285	0.0913991	0	0.0243481	0.028486	0.0849308	0.0672005	0.0785873	0.0412088	0.036075	0.12499	0.0911833	0.086684	0.013113	0.0168943	0.037238	0.0162121	0.0157299	0.0407934	0.17208	0.00551511	0.0551319	0.0082648	0.193203	0.024914	0.0634054	0.136044	0.0402739	0.0454178	0.0123191	0.00446449	0.0612328	0.0162955	0.00548817	0.0285039	0.0251509
OTU_304	Bacteria;Firmicutes;Clostridia;Oscillospirales;Oscillospiraceae;NK4A214 group;unknown species	0.040418	0.00476372	0.00379219	0.00744713	0.0383226	0.0261575	0.013101	0.0469891	0.0270032	0.0166528	0.0273149	0.0160829	0.0191095	0.0328099	0.0182909	0.0219133	0	0.0283103	0.0224002	0.0184911	0.0274725	0.0420875	0.00833264	0.0210423	0.003334	0.0229478	0	0.0159591	0.012159	0.00524329	0.0407934	0.02868	0.0275756	0.0275659	0.0082648	0.0247696	0.0348797	0.00975467	0.00755801	0.0201369	0.0151393	0.0184786	0.0133935	0.00340182	0.00543183	0.0109763	0	0.0251509
OTU_305	Bacteria;Firmicutes;Clostridia;Oscillospirales;Oscillospiraceae;Intestinimonas;unknown species	0.037531	0.0190549	0.0189609	0.0173766	0.00547465	0	0.0157212	0.0180727	0.0144017	0.00832639	0.0117064	0.0128663	0.0143321	0.00937427	0.00731636	0.012174	0.0189906	0.00404433	0.00560004	0.0184911	0.00915751	0.0721501	0	0.0280564	0.03334	0.0458956	0.0168943	0	0.012159	0.0104866	0.0101984	0	0.0220604	0.013783	0	0.0445854	0.0149484	0.0195093	0.015116	0	0.0100929	0.0184786	0.0758962	0.0136073	0.0162955	0.0109763	0	0.0335345
OTU_306	Bacteria;Firmicutes;Clostridia;Oscillospirales;Butyricicoccaceae;Butyricicoccus;unknown species	0	0.0190549	0.00758438	0.0148943	0.0875944	0	0.0157212	0.0216873	0	0	0	0.022516	0.0286642	0.0210921	0	0.0706094	0	0	0	0	0	0	0	0.15431	0	0	0	0	0.0607952	0.0157299	0	0.03585	0.00551511	0.013783	0.0041324	0	0.00996562	0.00487734	0.045348	0	0.0454178	0	0.0401804	0	0	0	0	0
OTU_307	Bacteria;Firmicutes;Clostridia;Christensenellales;Christensenellaceae;Christensenellaceae R-7 group;unknown species	0	0	0	0	0	0	0	0	0	0	0	0	0	0	0	0	0	0	0	0	0	0	0	0	0	0	0	0	0	0	0	0.01434	0	0.0735091	0	0	0.024914	0	0	0	0	0	0	0	0	0	0	0
OTU_308	Bacteria;Firmicutes;Clostridia;Oscillospirales;Ruminococcaceae;unknown genus;unknown species	0.02887	0.033346	0.0455063	0.0173766	0.0109493	0.0130787	0.0340626	0.0216873	0.0288034	0	0.0156085	0.022516	0	0.0070307	0	0.012174	0.00474766	0.00808865	0.00560004	0.00924556	0	0.00601251	0	0	0.006668	0.00327826	0.0168943	0.00531971	0.0324241	0.0262164	0.0203967	0	0.0275756	0.0275659	0	0.00990786	0.0149484	0.00975467	0.030232	0.0268492	0.0100929	0.0307977	0.0223224	0.0102055	0.0162955	0.0164645	0.00407199	0.0167673
OTU_309	Bacteria;Firmicutes;Clostridia;Oscillospirales;Ruminococcaceae;Negativibacillus;unknown species	0.0548531	0.0285823	0.0265453	0	0	0.00871916	0.013101	0.0650618	0.0648076	0.0124896	0.058532	0.0128663	0.0668832	0.0328099	0.00365818	0.221568	0.0997009	0	0	0.0462278	0	0.0781626	0.0166653	0.0490987	0.003334	0.0262261	0	0	0.324241	0.036703	0.0917852	0.00717	0.0882418	0.0643205	0	0.0297236	0.0298969	0.121933	0.249414	0.0604108	0.0100929	0.0492763	0.200902	0.00680365	0	0.00548817	0.00407199	0.0167673
OTU_310	Bacteria;Firmicutes;Clostridia;Oscillospirales;Ruminococcaceae;unknown genus;unknown species	0.0894971	0.0285823	0.0151688	0.0347533	0.0656958	0.0130787	0.0366828	0.00722909	0.0108013	0.0041632	0.0624342	0.0192994	0.0477737	0.0210921	0.0146327	0.0365221	0.0569719	0.00404433	0.00560004	0.041605	0.0412088	0.0841751	0.0333306	0.0070141	0.003334	0.00327826	0.0140786	0.00531971	0.0891663	0	0.0407934	0	0.0441209	0.0183773	0	0.0594471	0.0398625	0.00487734	0.022674	0.00671231	0	0	0.116077	0.0272146	0	0.032929	0.016288	0.00838364
OTU_311	Bacteria;Firmicutes;Clostridia;Oscillospirales;Ruminococcaceae;unknown genus;unknown species	0.020209	0.0381098	0.0151688	0.0099295	0.0383226	0.0523149	0.0340626	0.0469891	0.0180021	0.0749376	0.0429235	0.0546817	0.0477737	0.0562456	0.102429	0.0267829	0.128187	0.00404433	0.145601	0.0138683	0.018315	0.0420875	0.108324	0.0561128	0.046676	0.104904	0.0816556	0.0851154	0.162121	0.0262164	0.0407934	0.13623	0.220604	0.0643205	0.0289268	0.0644011	0.134536	0.0390187	0.136044	0.0134246	0.0555107	0.0615953	0.21876	0.0204109	0	0.0493936	0.00814399	0.0754527
OTU_312	Bacteria;Firmicutes;Clostridia;Oscillospirales;Oscillospiraceae;unknown genus;unknown species	0	0.0285823	0	0.0670241	0.158765	0	0.107428	0.00361454	0.00540064	0	0.0663363	0.283058	0	0	0	0	0	0	0	0	0	0	0	0	0	0	0	0	0	0	0	0	0	0	0	0	0	0	0	0	0	0	0	0	0.0108637	0.0658581	0.016288	0
OTU_313	Bacteria;Firmicutes;Clostridia;Oscillospirales;Ruminococcaceae;Subdoligranulum;unknown species	0	0	0.00379219	0	0	0	0	0	0	0	0	0.0128663	0.0191095	0.0117178	0	0.00243481	0.0379813	0.00404433	0	0	0	0.0420875	0.0166653	0.0070141	0	0	0	0.00531971	0.0932193	0.0524329	0	0	0.24818	0.0229716	0.0041324	0	0.00498281	0.07316	0.15116	0.147671	0	0.00615953	0.0803607	0.0476255	0.00543183	0	0	0.0335345
OTU_314	Bacteria;Firmicutes;Clostridia;Oscillospirales;Ruminococcaceae;unknown genus;unknown species	0.020209	0.0142912	0.0265453	0.019859	0.0109493	0.00435958	0.0183414	0.00722909	0.0126015	0.0457952	0.0156085	0.00964972	0.0238869	0.0210921	0.0292654	0.0194785	0.0617196	0	0.0336003	0.0184911	0.0412088	0.012025	0.0333306	0.070141	0	0.0327826	0.0450514	0.0265986	0.0445831	0.0314597	0.0152975	0.01434	0.0220604	0.0183773	0.0165296	0.104032	0.0548109	0.014632	0.00755801	0.0402739	0.0504643	0.0307977	0.102683	0.0204109	0	0	0	0
OTU_315	Bacteria;Firmicutes;Clostridia;Lachnospirales;Lachnospiraceae;Blautia;unknown species	0	0	0	0	0	0	0	0	0	0.108243	0	0.00964972	0	0	0.0475563	0	0	0	0	0	0.0549451	0	0	0	0	0.0295043	0.00281571	0	0	0	0	0	0	0	0	0	0	0	0	0	0	0	0	0	0.00543183	0	0	0
OTU_316	Bacteria;Firmicutes;Clostridia;Lachnospirales;Lachnospiraceae;GCA-900066575;unknown species	0.011548	0.0428735	0.00379219	0.00248238	0.00547465	0.0784724	0.0026202	0.00361454	0.0162019	0.0041632	0	0.0160829	0	0.0140614	0.00731636	0.00243481	0.0189906	0.024266	0.0280002	0	0.03663	0.012025	0	0	0.003334	0.00327826	0.00281571	0.0425577	0	0.00524329	0	0.01434	0.00551511	0	0.0082648	0	0	0	0	0	0	0	0	0	0.0162955	0.0109763	0.02036	0.00838364
OTU_317	Bacteria;Firmicutes;Clostridia;Oscillospirales;Ruminococcaceae;unknown genus;unknown species	0.023096	0.00952744	0.0113766	0.00744713	0.00547465	0.00871916	0.0183414	0.0253018	0.00180021	0.0499584	0.0117064	0.0546817	0.0525511	0.0070307	0	0.0243481	0.0332336	0.00404433	0.0112001	0.0277367	0.018315	0.0180375	0.0166653	0.0070141	0.020004	0.0196696	0.00844714	0.00531971	0.0283711	0	0	0	0.00551511	0.00918864	0	0	0.00498281	0.014632	0.00755801	0.0201369	0	0	0.00892897	0.00340182	0.0108637	0.0493936	0.00814399	0.0335345
OTU_318	Bacteria;Firmicutes;Clostridia;Oscillospirales;Ruminococcaceae;unknown genus;unknown species	0	0	0.00758438	0	0.00547465	0	0	0.00722909	0	0	0.00390213	0.0707646	0.00477737	0	0.0146327	0	0.0712149	0	0	0.0138683	0	0.02405	0	0.0140282	0.003334	0	0	0	0.0324241	0.0104866	0.0101984	0.03585	0.0330907	0.0459432	0.0041324	0.0297236	0	0.0243867	0.030232	0.0268492	0	0.0246381	0.0714318	0.00680365	0.0488865	0.0274409	0	0.0419182
OTU_319	Bacteria;Firmicutes;Clostridia;Clostridia UCG-014;unknown family;unknown genus;unknown species	0	0	0.00758438	0.0148943	0.0437972	0.0741128	0.0445434	0	0.0468055	0.0457952	0.0312171	0	0	0	0	0	0.00474766	0.0525762	0.442404	0	0	0	0.0166653	0.0210423	0.003334	0	0.0450514	1.34057	0	0	0.00509918	0.08604	0	0.0321602	0.0247944	0	0	0	0	0.0671231	0.222043	0.0739144	0	0.0102055	0	0	0	0
OTU_320	Bacteria;Firmicutes;Bacilli;Erysipelotrichales;Erysipelotrichaceae;Turicibacter;Multi-affiliation	0.043305	0.00476372	0	0.019859	0.016424	0.0392362	0.00786061	0.0216873	0.00360042	0	0.00780427	0.00321657	0.0621059	0.00468713	0.0146327	0.012174	0	0	0	0	0	0	0	0	0	0	0	0	0	0	0	0	0	0	0	0	0	0	0	0.00671231	0	0	0	0	0	0	0.00814399	0
OTU_321	Bacteria;Firmicutes;Bacilli;Lactobacillales;Lactobacillaceae;Lactobacillus;Multi-affiliation	0.046192	0	0	0	0	0.00871916	0	0.00722909	0	0	0	0	0	0	0	0	0.109196	0	0.0672005	0.0184911	0.0137363	0.0601251	0	0.0210423	0.003334	0.00983478	0.0112628	0.00531971	0	0.0681628	0.00509918	0.02151	0.0937569	0.00459432	0	0.0198157	0.0996562	0	0.0529061	0	0	0	0.0133935	0.0408219	0.0543183	0.00548817	0.02036	0.0419182
OTU_322	Bacteria;Firmicutes;Clostridia;Lachnospirales;Lachnospiraceae;unknown genus;unknown species	0.011548	0.00476372	0.0303375	0.00496475	0.016424	0.0174383	0.013101	0.0108436	0.0108013	0.0291424	0.00780427	0.0257326	0.00477737	0.0187485	0.0109745	0.012174	0.00949532	0.00808865	0.0168001	0.041605	0.018315	0.012025	0.00833264	0.0280564	0.020004	0	0.01971	0.0265986	0.0364771	0.00524329	0	0.01434	0.0330907	0.0275659	0.0082648	0.0297236	0.0199312	0.014632	0.015116	0.0268492	0.0302786	0.0123191	0.0580383	0.0272146	0.0162955	0.0274409	0.00814399	0.0167673
OTU_323	Bacteria;Firmicutes;Clostridia;Lachnospirales;Lachnospiraceae;Blautia;unknown species	0.106819	0.0238186	0	0	0.00547465	0.0217979	0.013101	0.0578327	0.0234028	0	0.0351192	0	0.0621059	0.00234357	0	0.116871	0	0	0.156801	0.203402	0.192308	0.114238	0.299975	0	0.386744	0	0.0112628	0.132993	0.170227	0	0.0611901	0	0.0772116	0	0.0371916	0.069355	0	0.087792	0.196508	0.00671231	0.0807428	0.13551	0.187508	0	0.0217273	0	0.0977278	0.0251509
OTU_324	Bacteria;Firmicutes;Clostridia;Lachnospirales;Lachnospiraceae;[Ruminococcus] gauvreauii group;unknown species	0	0.0381098	0	0.00248238	0	0	0	0	0	0.170691	0.00390213	0.0482486	0	0.00234357	0	0	0.028486	0.012133	0	0.00924556	0.0137363	0	0	0	0	0.324548	0.188653	0.207469	0	0	0	0	0	0	0	0	0.024914	0	0	0	0	0	0	0	0.0108637	0.0164645	0.105872	0.00838364
OTU_325	Bacteria;Firmicutes;Clostridia;Lachnospirales;Lachnospiraceae;unknown genus;unknown species	0.017322	0	0.0151688	0.00744713	0.00547465	0.0174383	0.013101	0.0216873	0.0180021	0.00832639	0.0156085	0.00321657	0.00955475	0.0210921	0.0256073	0.0340873	0.014243	0.0161773	0.00560004	0.0184911	0.0686813	0.036075	0.0499958	0.0070141	0.05001	0.0229478	0.00563142	0.0212789	0.154015	0.036703	0.086686	0.03585	0.0882418	0.013783	0.0123972	0.0495393	0.0548109	0.0195093	0.0604641	0.0469862	0.0252321	0.0246381	0.125006	0.00680365	0	0.0164645	0.012216	0.0251509
OTU_326	Bacteria;Firmicutes;Clostridia;Clostridia UCG-014;unknown family;unknown genus;unknown species	0.017322	0.0142912	0	0.0719889	0.0218986	0.235417	0.013101	0	0.145817	0.020816	0.00390213	0.0160829	0	0.0328099	0.00365818	0.0146088	0	0	0	0	0	0	0	0	0	0	0	0.00531971	0	0	0	0	0	0	0	0	0	0	0	0	0.00504643	0	0	0	0	0	0.158808	0
OTU_327	Bacteria;Firmicutes;Clostridia;Clostridia UCG-014;unknown family;unknown genus;unknown species	0	0.00952744	0.0189609	0.206037	0.273733	0.126428	0.0366828	0.00361454	0.0882104	0.0499584	0.0546299	0	0	0.00234357	0	0	0	0.00404433	0	0.00462278	0.03663	0	0	0	0	0	0	0.0478774	0	0.0157299	0	0	0	0	0	0	0	0	0.00755801	0	0.0504643	0	0	0.534086	0	0	0	0
OTU_328	Bacteria;Firmicutes;Clostridia;Oscillospirales;Ruminococcaceae;unknown genus;unknown species	0.00866101	0.00952744	0.00379219	0.00496475	0.00547465	0.00435958	0.00786061	0	0	0.0041632	0.00780427	0.00321657	0.0143321	0.0140614	0.157302	0	0	0	0.00560004	0.152552	0.0137363	0.0661376	0	0.0070141	0.006668	0.0753999	0.00844714	0.0106394	0.0162121	0	0	0.01434	0	0.114858	0	0.00990786	0.0149484	0	0.00755801	0	0.0302786	0	0.00892897	0.0170091	0.00543183	0.12074	0.00407199	0.108987
OTU_329	Bacteria;Firmicutes;Clostridia;Lachnospirales;Lachnospiraceae;unknown genus;unknown species	0.043305	0.0762195	0.0568828	0.00744713	0.0218986	0.0741128	0.0104808	0.0144582	0.00720085	0.0707744	0.00390213	0.0611149	0.0143321	0.147645	0.32192	0.0267829	0.0474766	0.00404433	0.112001	0.0231139	0.0137363	0.012025	0.0249979	0.0070141	0	0.013113	0.03942	0.0265986	0.0243181	0.0996225	0.0509918	0.07887	0.0110302	0.0413489	0.0371916	0.00495393	0.169416	0.0243867	0.204066	0.0604108	0.0201857	0	0.00446449	0.115662	0.0597501	0.0603699	0.0895838	0.0670691
OTU_330	Bacteria;Firmicutes;Clostridia;Clostridia UCG-014;unknown family;unknown genus;unknown species	0	0.00952744	0	0	0	0.0217979	0	0	0	0	0	0	0	0.00234357	0	0.00730442	0	0	0	0	0	0	0.216649	0.105211	0.476762	0	0	0.0212789	0	0	0	0.00717	0	0	0.0082648	0	0	0.253621	0.136044	0	0.111021	0.221743	0	0.0204109	0.162955	0.26892	0	0
OTU_331	Bacteria;Firmicutes;Clostridia;Lachnospirales;Lachnospiraceae;unknown genus;unknown species	0.02887	0.0238186	0.0379219	0	0.00547465	0.030517	0.013101	0	0.0180021	0.0249792	0.0117064	0.045032	0	0.0421842	0.00365818	0.0146088	0.00474766	0.0161773	0.106401	0	0	0	0	0	0	0	0.0112628	0.00531971	0.00405301	0.0314597	0.0254959	0	0	0.0597262	0.0537212	0	0.0548109	0.0195093	0.0680221	0.0738354	0	0	0.00446449	0.00340182	0.0217273	0.00548817	0.016288	0.0167673
OTU_332	Bacteria;Firmicutes;Clostridia;Oscillospirales;[Eubacterium] coprostanoligenes group;unknown genus;unknown species	0.0635141	0.00476372	0.0303375	0.00248238	0.016424	0	0.0052404	0.0216873	0.0108013	0	0.0390213	0.0353823	0	0.0117178	0	0	0	0.0404433	0	0	0	0	0	0	0	0	0	0.00531971	0.00810603	0.0104866	0	0.01434	0	0.0643205	0	0	0.104639	0.0926694	0	0	0	0.00615953	0	0	0.0434546	0	0.00407199	0.108987
OTU_333	Bacteria;Firmicutes;Clostridia;Oscillospirales;Oscillospiraceae;Oscillibacter;unknown species	0.0606271	0.00476372	0.00758438	0	0	0	0.0209616	0.0108436	0.0198023	0	0	0	0.00477737	0.0070307	0	0.00243481	0.0332336	0.0161773	0	0.0462278	0	0.0180375	0.00833264	0.0280564	0.08335	0.00983478	0.00563142	0	0.0932193	0	0.0254959	0	0.121332	0.0229716	0	0.0297236	0.0149484	0.00975467	0.00755801	0.00671231	0	0.0369572	0.120541	0.0204109	0	0.00548817	0	0
OTU_334	Bacteria;Firmicutes;Clostridia;Peptostreptococcales-Tissierellales;Anaerovoracaceae;Family XIII AD3011 group;gut metagenome	0.00866101	0.0476372	0.0265453	0.0273061	0	0.0174383	0.0157212	0.00722909	0.00540064	0.0041632	0.0156085	0.00321657	0.0191095	0.00468713	0.00731636	0.012174	0.0237383	0.012133	0	0.0231139	0	0.0300625	0.00833264	0.0280564	0.023338	0.00655652	0.0253414	0.00531971	0.00810603	0.0262164	0	0.00717	0.0441209	0.0183773	0	0.0198157	0	0.014632	0	0.0335616	0.00504643	0.00615953	0.0133935	0.00680365	0.0108637	0.00548817	0.012216	0.0167673
OTU_335	Bacteria;Firmicutes;Clostridia;Lachnospirales;Lachnospiraceae;CHKCI001;unknown species	0.023096	0.0952744	0	0.00496475	0.0383226	0.0566745	0	0	0.0216025	0.062448	0	0.0932806	0	0.0632763	0.0841381	0.00973923	0	0	0	0	0	0	0	0	0	0	0	0	0.0202651	0.0157299	0.0101984	0	0	0	0	0.00495393	0.00498281	0	0	0	0	0	0.00446449	0	0	0	0.02036	0.0586854
OTU_336	Bacteria;Firmicutes;Clostridia;Oscillospirales;Ruminococcaceae;unknown genus;unknown species	0.00577401	0	0	0.00744713	0.016424	0.030517	0.0026202	0.0180727	0.00180021	0	0	0	0	0.00468713	0.0438982	0.00973923	0.0332336	0.012133	0.0224002	0.0138683	0.00457875	0.0180375	0.0166653	0	0.006668	0.00655652	0.00281571	0.00531971	0.0567422	0.00524329	0.00509918	0.02151	0.110302	0	0.0123972	0.0396314	0.0298969	0.0390187	0	0.00671231	0	0.0554358	0.0892897	0.00680365	0	0.0274409	0	0.0419182
OTU_337	Bacteria;Firmicutes;Clostridia;Oscillospirales;Butyricicoccaceae;Butyricicoccus;Multi-affiliation	0.002887	0.00476372	0	0	0	0	0	0.00722909	0.00180021	0	0	0	0.148099	0	0	0.00486962	0	0	0.00560004	0.0277367	0	0	0.0666611	0	0.023338	0	0	0.00531971	0	0.00524329	0	0	0	0	0.0041324	0	0	0	0	0	0.0656036	0	0	0	0.141228	0	0.02036	0
OTU_338	Bacteria;Firmicutes;Clostridia;Oscillospirales;Ruminococcaceae;Faecalibacterium;unknown species	0.002887	0	0.0568828	0.0273061	0	0	0	0	0	0	0.0312171	0	0.0191095	0.016405	0	0.063305	0	0	0	0	0	0	0.00833264	0	0	0	0	0	0	0.115352	0	0	0	0	0.173561	0	0	0.00487734	0.022674	0	0	0	0	0	0	0	0	0
OTU_339	Bacteria;Firmicutes;Clostridia;Lachnospirales;Lachnospiraceae;[Ruminococcus] torques group;unknown species	0.002887	0.0142912	0.0379219	0.00248238	0.0218986	0.0566745	0.0235818	0.0144582	0.00180021	0.0041632	0.0468256	0.00321657	0.0716606	0.0890555	0.0329236	0.00973923	0.0237383	0	0.0448004	0.0369822	0	0.0541126	0.174985	0.0210423	0.020004	0	0	0.0106394	0.0932193	0	0.0101984	0	0.121332	0.00918864	0	0.00990786	0	0.014632	0.00755801	0.00671231	0.0656036	0	0.0714318	0	0.0162955	0.0219527	0.00814399	0.00838364
OTU_340	Bacteria;Firmicutes;Clostridia;Lachnospirales;Lachnospiraceae;GCA-900066575;unknown species	0.049079	0.0142912	0.0113766	0.00248238	0.0328479	0.082832	0.026202	0.00361454	0.0432051	0.0707744	0.0117064	0.00964972	0.00955475	0.0773377	0.168276	0.0584354	0.118692	0.0566206	0.0504004	0.0231139	0.0412088	0.036075	0	0.0561128	0.070014	0.0196696	0.01971	0.0319183	0.0648482	0.0943792	0.0152975	0.04302	0.0937569	0.0459432	0.0289268	0.0743089	0.0498281	0.0243867	0.0831381	0.0805477	0.0100929	0.0123191	0.107148	0.0510274	0.032591	0.0658581	0.00407199	0.0419182
OTU_341	Bacteria;Firmicutes;Clostridia;Clostridia UCG-014;unknown family;unknown genus;unknown species	0	0	0	0	0	0.0479554	0	0	0	0	0	0	0	0	0	0	0.218392	0	0.0336003	0	0	0.012025	0.0166653	0.0420846	0.186704	0	0	0.00531971	0	0.00524329	0.00509918	0	0	0.00918864	0	0	0	0	0	0	0	0	0	0	0	0	0.012216	0
OTU_342	Bacteria;Firmicutes;Clostridia;Clostridia UCG-014;unknown family;unknown genus;unknown species	0	0	0	0	0	0	0	0	0	0.0166528	0	0	0	0	0	0	0	0.00404433	0	0	0.0137363	0	0	0.133268	0.020004	0.00655652	0.0506828	0.0691563	0	0	0	0.05019	0	0.0183773	0.041324	0	0.00498281	0	0	0	0.035325	0	0	0.057831	0	0	0	0
OTU_343	Bacteria;Firmicutes;Clostridia;Lachnospirales;Lachnospiraceae;Sellimonas;unknown species	0.00866101	0.00952744	0.0455063	0.00496475	0.0218986	0.00435958	0.0104808	0.0289164	0.0126015	0.0124896	0.00780427	0.00321657	0.0191095	0.0140614	0.00731636	0.0219133	0.00474766	0.00404433	0.00560004	0.0138683	0.00457875	0.00601251	0.0166653	0	0.010002	0.00655652	0	0.00531971	0	0	0	0	0.0220604	0	0	0.00990786	0	0.00975467	0	0	0.00504643	0.00615953	0.00446449	0	0.00543183	0	0.016288	0
OTU_344	Bacteria;Firmicutes;Clostridia;Clostridia UCG-014;unknown family;unknown genus;unknown species	0.002887	0.00952744	0.0341297	0.00496475	0.109493	0.117709	0	0.00361454	0.0612072	0.0249792	0	0.0160829	0	0.0773377	0.0109745	0	0	0.0161773	0	0	0.0869963	0	0	0.0280564	0.01667	0.0262261	0.00281571	0.0106394	0	0.0104866	0	0.00717	0	0.00918864	0.020662	0	0.00498281	0	0	0.00671231	0.0756964	0	0	0.0272146	0	0	0	0
OTU_345	Bacteria;Firmicutes;Clostridia;Clostridia UCG-014;unknown family;unknown genus;unknown species	0.002887	0	0	0	0	0	0	0	0	0.020816	0	0	0	0	0	0	0	0	0.134401	0	0.03663	0	0.0749938	0.15431	0.11669	0.0163913	0.03942	0.111714	0.0567422	0	0	0.02868	0	0.0367546	0.0041324	0	0	0.0487734	0.00755801	0.0604108	0.0605571	0.0431167	0	0.0272146	0	0	0	0
OTU_346	Bacteria;Firmicutes;Clostridia;Oscillospirales;[Eubacterium] coprostanoligenes group;unknown genus;unknown species	0.00577401	0.00952744	0.0189609	0.0173766	0	0.00435958	0.00786061	0.00361454	0.0144017	0.0166528	0.00390213	0.00321657	0.00477737	0.0070307	0.0256073	0.00730442	0.00949532	0	0.0168001	0.00462278	0.00457875	0.012025	0.0166653	0.0490987	0.01667	0.00327826	0.0309728	0	0.0202651	0.0314597	0	0.01434	0.00551511	0.013783	0.0041324	0.00495393	0.00996562	0.0195093	0.045348	0.00671231	0	0	0.0625028	0	0.0271592	0	0	0.0167673
OTU_347	Bacteria;Firmicutes;Clostridia;Oscillospirales;Butyricicoccaceae;Butyricicoccus;Intestinibacillus sp.	0	0	0	0.0446828	0	0	0.0026202	0.00361454	0.0180021	0	0.0390213	0.0643314	0	0	0	0	0	0.295236	0	0	0	0	0	0	0.003334	0.0262261	0.00281571	0.0159591	0	0	0	0.02151	0	0.0183773	0.0661184	0	0	0	0	0	0	0	0	0	0	0	0	0
OTU_348	Bacteria;Firmicutes;Clostridia;Oscillospirales;Ruminococcaceae;unknown genus;unknown species	0.014435	0.00476372	0	0.00248238	0.00547465	0.00871916	0.0183414	0.0253018	0.0144017	0.00832639	0.0195107	0.0160829	0.0334416	0	0.00731636	0.0146088	0.0189906	0	0.0112001	0.0277367	0.00457875	0.02405	0	0.0140282	0.020004	0.0163913	0.00563142	0.00531971	0.012159	0.0104866	0	0.00717	0.0275756	0.013783	0	0.0198157	0	0.00975467	0	0	0.00504643	0.0184786	0.0178579	0.0102055	0	0.00548817	0.02036	0.0419182
OTU_349	Bacteria;Firmicutes;Clostridia;Clostridia vadinBB60 group;unknown family;unknown genus;unknown species	0	0	0	0	0	0	0	0	0	0	0	0	0	0	0	0	0	0.012133	0.0728006	0.00462278	0.0457875	0	0.0583285	0.11924	0	0.0721217	0	0	0	0.0104866	0.0152975	0.00717	0	0.00459432	0	0	0.0149484	0.0195093	0.015116	0.0671231	0.00504643	0	0	0.0340182	0.0108637	0.0109763	0.00814399	0
OTU_350	Bacteria;Firmicutes;Clostridia;Oscillospirales;Oscillospiraceae;Colidextribacter;unknown species	0.00866101	0.00476372	0.0341297	0.00248238	0.0273733	0.0784724	0.026202	0.00361454	0.0180021	0.0166528	0.00390213	0.0160829	0.0238869	0.0234357	0.0365818	0.0316525	0.028486	0.0283103	0	0.00924556	0.018315	0.00601251	0.0499958	0.0280564	0.03334	0.00655652	0.0140786	0.0265986	0.0486362	0.0209732	0.0356943	0.00717	0.0220604	0.013783	0	0.0198157	0.024914	0.0195093	0.022674	0.0469862	0.0656036	0.0184786	0.0982187	0.0272146	0.0217273	0.0109763	0	0.00838364
OTU_351	Bacteria;Firmicutes;Clostridia;Oscillospirales;Oscillospiraceae;Colidextribacter;unknown species	0.014435	0.00476372	0.00758438	0.00496475	0.016424	0.0174383	0.0104808	0.0253018	0.0288034	0.0124896	0.00390213	0.00964972	0.00955475	0.0140614	0.00731636	0.0194785	0.0379813	0.0161773	0.0168001	0.0138683	0	0	0.0249979	0.0140282	0.026672	0.013113	0.0168943	0.0106394	0.012159	0.0471896	0.0152975	0	0.0110302	0.00918864	0.0082648	0.00990786	0	0.0341413	0.0529061	0.0536985	0	0.0184786	0.0491093	0.0272146	0.0217273	0.0164645	0.00407199	0
OTU_352	Bacteria;Firmicutes;Clostridia;Oscillospirales;Ruminococcaceae;Faecalibacterium;unknown species	0.017322	0.0238186	0	0	0	0.0174383	0.0052404	0.0686764	0.0270032	0	0.0117064	0	0.0716606	0.00468713	0	0.0900879	0.028486	0.00404433	0.00560004	0.041605	0.018315	0.0541126	0.00833264	0.0210423	0.010002	0.0163913	0.00563142	0.00531971	0.00810603	0	0.0305951	0.01434	0	0.0183773	0	0.0594471	0.00996562	0.0829147	0.158718	0.0335616	0.00504643	0.0677549	0.00446449	0	0.0108637	0.032929	0.012216	0
OTU_353	Bacteria;Firmicutes;Clostridia;Oscillospirales;Ruminococcaceae;Faecalibacterium;unknown species	0.046192	0.0285823	0.00758438	0	0.016424	0.117709	0.0288222	0.0542182	0.0270032	0.0166528	0.0507277	0.0321657	0.0429964	0.0281228	0	0.0535658	0.042729	0.0606649	0.0728006	0.0369822	0.0320513	0.0841751	0.0749938	0.0420846	0.080016	0.0393391	0.0337885	0.0159591	0.0202651	0.0104866	0.0458926	0.03585	0	0.0413489	0.0123972	0.0891707	0.0697593	0.102424	0.0982541	0.120822	0.035325	0.0369572	0.00446449	0.0340182	0.0543183	0.0109763	0.024432	0.00838364
OTU_354	Bacteria;Firmicutes;Clostridia;Clostridia UCG-014;unknown family;unknown genus;unknown species	0.002887	0.190549	0.00379219	0	0	0	0	0	0	0	0	0	0	0	0	0	0	0.0202216	0.00560004	0	0.03663	0	0	0.0350705	0.086684	0	0	0.0904352	0	0	0	0	0	0.013783	0.061986	0	0.00996562	0	0	0	0.479411	0	0	0	0	0	0	0
OTU_355	Bacteria;Firmicutes;Clostridia;Oscillospirales;Ruminococcaceae;unknown genus;unknown species	0	0	0.00379219	0	0.0109493	0.0392362	0.0104808	0.00361454	0.00360042	0.0249792	0	0	0.00477737	0	0.0256073	0.00486962	0.0807103	0.0161773	0.151201	0.00924556	0.0503663	0.0300625	0.0166653	0.0631269	0.040008	0.0360608	0.0563142	0.0265986	0.0891663	0.0104866	0	0.01434	0.154423	0.013783	0	0.00495393	0	0.00487734	0.045348	0	0	0.0431167	0.102683	0.0136073	0	0	0	0.00838364
OTU_356	Bacteria;Firmicutes;Clostridia;Oscillospirales;Ruminococcaceae;unknown genus;unknown species	0	0.00952744	0.178233	0.0496475	0	0.030517	0	0.0253018	0	0	0	0.00964972	0	0	0	0	0	0	0	0	0	0	0	0	0	0	0	0	0	0	0	0	0	0	0	0	0	0	0	0	0	0	0	0	0	0	0.02036	0
OTU_357	Bacteria;Firmicutes;Clostridia;Lachnospirales;Lachnospiraceae;unknown genus;unknown species	0	0	0	0	0	0	0	0	0	0	0	0	0	0	0	0	0.0712149	0.141551	0.0336003	0	0.0595238	0	0.0166653	0.0561128	0	0.380278	0.287203	0.122353	0	0.131082	0	0.18642	0	0.0781035	0.132237	0	0.209278	0	0.015116	0.0469862	0.00504643	0	0.0133935	0.238128	0	0	0	0
OTU_358	Bacteria;Firmicutes;Clostridia;Clostridia UCG-014;unknown family;unknown genus;unknown species	0	0	0	0	0.00547465	0	0.0157212	0.0108436	0	0	0.00390213	0.0353823	0.0143321	0	0	0	0	0	0	0	0	0.00601251	0	0	0	0	0	0	0	0.188758	0	0	0	0.197556	0	0	0	0	0.030232	0	0	0	0	0.11226	0	0	0	0
OTU_359	Bacteria;Firmicutes;Clostridia;Lachnospirales;Lachnospiraceae;unknown genus;Multi-affiliation	0.00577401	0.0190549	0	0	0.0602212	0	0.0052404	0	0	0	0.10926	0	0.143321	0.00234357	0	0.0316525	0	0	0	0	0	0	0	0	0	0	0	0	0	0	0	0	0	0.013783	0	0	0	0	0	0	0	0	0	0	0.0162955	0	0	0
OTU_360	Bacteria;Firmicutes;Clostridia;Lachnospirales;Lachnospiraceae;Lachnospiraceae UCG-008;unknown species	0.040418	0	0.0113766	0.00496475	0	0.00871916	0.0288222	0.0144582	0.00540064	0.0041632	0	0.00643314	0.0191095	0.0140614	0.0256073	0.0340873	0	0.00404433	0.0224002	0	0	0	0	0	0.003334	0	0.0112628	0.0212789	0.00810603	0.0471896	0	0.00717	0	0.00918864	0.0165296	0	0.00996562	0.00975467	0.0755801	0.0335616	0.00504643	0.00615953	0.00446449	0.0612328	0.032591	0	0	0
OTU_361	Bacteria;Firmicutes;Clostridia;Clostridia vadinBB60 group;unknown family;unknown genus;unknown species	0	0	0	0	0	0	0	0	0	0	0	0	0	0	0	0	0	0.012133	0	0.106324	0	0.0420875	0	0.0350705	0.010002	0.0295043	0.00281571	0	0	0	0.0152975	0.00717	0.0386058	0.0321602	0.0041324	0	0.00996562	0.07316	0	0.0134246	0.0201857	0.0369572	0.116077	0.00340182	0	0	0	0
OTU_362	Bacteria;Firmicutes;Clostridia;Clostridia UCG-014;unknown family;unknown genus;unknown species	0	0.133384	0.00379219	0.0223414	0.104018	0.00871916	0.0026202	0	0.00720085	0.0124896	0	0.00321657	0	0.0492149	0	0	0	0	0	0	0	0	0	0	0	0	0	0	0	0	0	0.01434	0	0.0183773	0	0	0	0	0.00755801	0	0.0403714	0	0	0	0	0.0109763	0	0
OTU_363	Bacteria;Firmicutes;Clostridia;Lachnospirales;Lachnospiraceae;unknown genus;unknown species	0.017322	0.00476372	0	0.00744713	0.00547465	0.00435958	0.0026202	0.0108436	0.00180021	0.00832639	0	0.00321657	0	0.00468713	0	0.00730442	0.014243	0.0161773	0.00560004	0.0277367	0.00915751	0	0.0166653	0.0280564	0.003334	0.0163913	0.00844714	0.0212789	0.0162121	0	0.00509918	0.00717	0.0220604	0.0229716	0	0.0148618	0.0149484	0.00487734	0.022674	0.00671231	0	0.0123191	0.0133935	0.00340182	0.0162955	0.0109763	0.0325759	0.0167673
OTU_364	Bacteria;Firmicutes;Clostridia;Oscillospirales;Oscillospiraceae;unknown genus;unknown species	0.020209	0.00476372	0.0189609	0.00248238	0.016424	0.00435958	0.013101	0.0289164	0.025203	0.0291424	0.00780427	0.00643314	0.0334416	0.0140614	0.00731636	0.0438265	0.0237383	0.0161773	0.0168001	0.041605	0.018315	0.012025	0.0249979	0.0280564	0.030006	0.013113	0.00281571	0.0265986	0.012159	0.0209732	0	0.02151	0.0386058	0.0183773	0.0041324	0	0	0.014632	0.00755801	0.00671231	0.00504643	0	0.0133935	0.0136073	0.00543183	0	0	0
OTU_365	Bacteria;Firmicutes;Clostridia;Lachnospirales;Lachnospiraceae;unknown genus;unknown species	0	0	0	0.00248238	0	0.0130787	0	0	0	0	0	0.0964972	0	0.0070307	0	0	0	0.0404433	0	0	0	0	0	0	0	0	0.0112628	0	0	0	0	0	0	0	0	0	0.47835	0	0	0	0	0	0	0	0.00543183	0	0.012216	0.0167673
OTU_366	Bacteria;Firmicutes;Clostridia;Peptococcales;Peptococcaceae;unknown genus;unknown species	0	0	0	0.00496475	0	0.00871916	0.0052404	0.00722909	0.00360042	0	0	0.0257326	0.0143321	0.0070307	0	0.00486962	0	0	0	0	0	0	0	0	0	0	0	0	0	0	0	0	0	0	0	0	0	0	0	0	0	0	0	0	0	0.032929	0.0651519	0.0586854
OTU_367	Bacteria;Firmicutes;Clostridia;Clostridia UCG-014;unknown family;unknown genus;unknown species	0	0.00952744	0.0417141	0.0148943	0.00547465	0.00435958	0	0	0	0	0	0.0192994	0	0.192172	0	0	0	0.0283103	0	0	0	0	0.0166653	0	0	0	0.0732085	0.00531971	0	0	0	0	0	0.013783	0.0247944	0	0	0	0	0	0	0	0	0	0	0	0.00407199	0
OTU_368	Bacteria;Firmicutes;Clostridia;Oscillospirales;Oscillospiraceae;Colidextribacter;unknown species	0.00866101	0.0142912	0.0341297	0	0	0.0610341	0.0026202	0.00722909	0.00900106	0.0166528	0.00390213	0.00321657	0.00955475	0.0257792	0.0109745	0.012174	0.0617196	0.0647092	0.0448004	0.00462278	0.0732601	0.012025	0.0333306	0.0140282	0.020004	0.0393391	0.0168943	0.0106394	0.012159	0.0786493	0.0101984	0.04302	0.0330907	0.0229716	0.0082648	0.0396314	0.0398625	0.00487734	0.0906961	0.0805477	0.0201857	0.0184786	0.0803607	0.0374201	0.0162955	0.0219527	0.016288	0.0419182
OTU_369	Bacteria;Bacteroidota;Bacteroidia;Bacteroidales;Bacteroidaceae;Bacteroides;unknown species	0.002887	0.0142912	0.00379219	0	0	0.030517	0.013101	0.00361454	0.0126015	0.0124896	0.0117064	0.00321657	0.00955475	0.0328099	0.0182909	0.00243481	0.0332336	0.0202216	0.00560004	0.00462278	0.0274725	0	0.0166653	0	0.030006	0.013113	0.00563142	0.0106394	0.0243181	0.00524329	0.0254959	0.02868	0.0110302	0.00459432	0.0082648	0.00495393	0.0199312	0.0195093	0	0.00671231	0.0151393	0	0.0357159	0.0374201	0.0162955	0.00548817	0	0.0503018
OTU_370	Bacteria;Firmicutes;Clostridia;Oscillospirales;UCG-010;unknown genus;gut metagenome	0.031757	0	0.0113766	0	0	0	0.0209616	0.03976	0.034204	0.0249792	0.00390213	0.00643314	0.00955475	0.00468713	0.00365818	0.0365221	0	0	0	0	0	0	0	0	0	0	0	0	0.012159	0	0	0.00717	0.00551511	0	0	0	0.00498281	0.014632	0	0.00671231	0	0.0184786	0	0.00340182	0	0	0	0
OTU_371	Bacteria;Proteobacteria;Gammaproteobacteria;Enterobacterales;Morganellaceae;Proteus;Multi-affiliation	0	0.00476372	0	0.00248238	0	0.0130787	0.0026202	0.0253018	0	0.00832639	0.0780427	0.00321657	0.038219	0	0	0.0316525	0	0	0	0	0.00457875	0.00601251	0	0.0280564	0.020004	0	0.0140786	0	0.00405301	0	0.0203967	0	0.0220604	0	0	0.00495393	0.00498281	0.00975467	0	0	0	0	0.00892897	0	0.0434546	0.00548817	0.0651519	0.0251509
OTU_372	Bacteria;Firmicutes;Clostridia;Clostridia UCG-014;unknown family;unknown genus;unknown species	0	0	0	0	0	0.0348766	0.0052404	0	0	0	0	0	0	0.00234357	0.00365818	0	0	0	0	0	0	0	0.0749938	0.0631269	0.23338	0	0	0	0.00405301	0	0	0	0	0	0.0123972	0	0	0.165829	0.022674	0	0.0857893	0.104712	0	0	0	0	0	0
OTU_373	Bacteria;Firmicutes;Clostridia;Oscillospirales;Oscillospiraceae;unknown genus;unknown species	0	0.0238186	0.0834281	0.0099295	0.0821198	0.0741128	0	0	0.0396047	0.0374688	0.00390213	0.0643314	0.0143321	0.0140614	0.0256073	0.00243481	0	0	0	0	0	0	0	0	0	0	0.00281571	0	0	0	0	0.00717	0	0	0	0	0.024914	0	0	0	0.00504643	0.0184786	0	0.0136073	0.0271592	0	0	0.0251509
OTU_374	Bacteria;Firmicutes;Bacilli;Lactobacillales;Lactobacillaceae;Limosilactobacillus;unknown species	0	0	0.0113766	0	0	0	0	0	0	0	0	0	0	0	0	0.00730442	0.0569719	0.00808865	0.0168001	0.0231139	0.251832	0.036075	0	0.0210423	0	0.180304	0.03942	0.00531971	0	0.0209732	0.00509918	0	0.0386058	0.00459432	0	0.0148618	0.0697593	0	0.0755801	0	0.00504643	0	0.00446449	0	0.00543183	0	0	0
OTU_375	Bacteria;Firmicutes;Clostridia;Oscillospirales;Ruminococcaceae;Subdoligranulum;unknown species	0	0	0	0	0	0	0	0	0	0	0	0	0	0	0	0	0	0	0	0	0	0	0	0	0	0	0	0	0	0	0	0	0	0	0	0	0	0	0	0	0	0	0	0	0	0.153669	0.0814399	0.0251509
OTU_376	Bacteria;Firmicutes;Clostridia;Lachnospirales;Lachnospiraceae;unknown genus;unknown species	0.02887	0.0142912	0	0.00496475	0.016424	0.0130787	0.0052404	0.00361454	0.0180021	0	0.0624342	0	0	0	0	0.0413917	0	0	0	0	0	0	0	0	0	0	0	0	0.00405301	0	0	0.02151	0.0165453	0	0	0	0.00996562	0.014632	0	0	0	0.0123191	0	0	0.0108637	0.00548817	0.0651519	0
OTU_377	Bacteria;Firmicutes;Clostridia;Lachnospirales;Lachnospiraceae;Lachnoclostridium;unknown species	0	0	0	0	0	0	0	0	0	0	0	0	0	0	0	0	0.0759626	0.00404433	0.00560004	0.00462278	0.03663	0.00601251	0.00833264	0.0771551	0.006668	0	0.0478671	0.0159591	0.340453	0.0629195	0	0.02151	0	0.013783	0.0082648	0	0.0199312	0.0195093	0.0529061	0.0268492	0.0201857	0.0184786	0.0267869	0.0102055	0.00543183	0	0.00407199	0.0251509
OTU_378	Bacteria;Firmicutes;Clostridia;Oscillospirales;Oscillospiraceae;Colidextribacter;unknown species	0.002887	0.0381098	0.0948047	0.0099295	0.0656958	0.0741128	0	0.00722909	0.0378045	0.0333056	0.00780427	0.0418154	0.0191095	0.0398406	0.0438982	0.00730442	0	0	0	0	0	0	0.0166653	0	0	0	0	0	0.00810603	0	0	0.00717	0	0	0	0	0.0199312	0	0	0	0.0201857	0.0246381	0.00446449	0.0102055	0	0	0.0285039	0.0251509
OTU_379	Bacteria;Firmicutes;Clostridia;Lachnospirales;Lachnospiraceae;Anaerostipes;Multi-affiliation	0.02887	0.0381098	0.0455063	0.0273061	0.218986	0.0174383	0.052404	0.0433745	0.0414049	0.0041632	0.117064	0	0.0668832	0.00234357	0	0.0267829	0.0569719	0.00404433	0.0560004	0.0693417	0.00915751	0.036075	0.0333306	0.0981974	0.01667	0	0	0.0106394	0.101325	0.00524329	0.0101984	0	0.132363	0.0505375	0.0247944	0	0	0.00487734	0.11337	0.0201369	0.0151393	0.092393	0.0178579	0	0.0380228	0.285385	0.0285039	0.528169
OTU_380	Bacteria;Firmicutes;Clostridia;Oscillospirales;Ruminococcaceae;unknown genus;unknown species	0.034644	0.104802	0.0379219	0.0099295	0.0383226	0	0.0026202	0.00361454	0.0360042	0.0582848	0.00780427	0.067548	0.00477737	0.13827	0.0475563	0.00730442	0	0	0	0	0	0	0	0.0070141	0	0	0	0	0.00810603	0.0157299	0	0	0.0165453	0.0321602	0.0123972	0	0	0.00487734	0.015116	0.00671231	0	0	0.0133935	0.00680365	0.0108637	0	0.00814399	0
OTU_381	Bacteria;Firmicutes;Clostridia;Oscillospirales;Ruminococcaceae;Faecalibacterium;unknown species	0.017322	0.0476372	0.0113766	0.00248238	0	0.0523149	0.00786061	0.0108436	0.00900106	0.0041632	0.00390213	0.0418154	0.038219	0.0257792	0	0.0146088	0.00949532	0.0323546	0.0112001	0.0184911	0.00915751	0.012025	0.00833264	0	0.01667	0.0163913	0.00844714	0.0265986	0	0	0.0101984	0.03585	0.00551511	0.0735091	0.0041324	0.0396314	0.0398625	0.00975467	0.03779	0.0134246	0.0151393	0.0123191	0	0.0204109	0.00543183	0.0274409	0.0325759	0.0335345
OTU_382	Bacteria;Firmicutes;Clostridia;Oscillospirales;Ruminococcaceae;unknown genus;unknown species	0.002887	0	0	0.00248238	0.00547465	0	0.0183414	0.00361454	0.00540064	0.0124896	0	0	0.00477737	0	0	0.00486962	0.028486	0.0444876	0.0616005	0.0508506	0.0503663	0.0420875	0.0499958	0.0070141	0.040008	0.00655652	0.03942	0.122353	0.012159	0	0	0	0	0.00918864	0.0165296	0	0	0	0	0	0.035325	0.0184786	0	0.0136073	0	0.0219527	0.00407199	0.00838364
OTU_383	Bacteria;Firmicutes;Clostridia;Clostridia UCG-014;unknown family;unknown genus;unknown species	0.00577401	0.00476372	0	0.0297885	0.0711705	0.0130787	0.0733656	0.00722909	0.0450053	0	0.00390213	0.00321657	0.100325	0.00234357	0.00365818	0.0243481	0	0.012133	0.0168001	0	0	0.0661376	0.00833264	0	0	0.00655652	0	0.00531971	0	0.00524329	0.0203967	0.01434	0	0.0229716	0	0	0.00996562	0.00487734	0.00755801	0	0.0100929	0.0246381	0	0.00680365	0	0	0	0
OTU_384	Bacteria;Firmicutes;Clostridia;Clostridia UCG-014;unknown family;unknown genus;unknown species	0	0	0	0	0	0	0.0026202	0	0	0	0	0	0	0	0	0	0	0	0	0	0	0	0	0	0	0	0	0	0	0	0	0.03585	0	0.00918864	0.0041324	0	0	0	0	0	0	0	0	0	0.0488865	0.0713462	0	0.0251509
OTU_385	Bacteria;Firmicutes;Clostridia;Clostridia UCG-014;unknown family;unknown genus;unknown species	0	0.0142912	0	0.0273061	0	0	0.0026202	0	0.00900106	0	0	0	0	0.0351535	0.00365818	0	0	0	0.0896007	0	0	0	0	0	0	0	0	0	0	0.0419463	0	0.0717	0	0.0413489	0	0	0.0199312	0.0243867	0	0	0.00504643	0	0	0.0612328	0.0271592	0.0109763	0	0
OTU_386	Bacteria;Firmicutes;Clostridia;Monoglobales;Monoglobaceae;Monoglobus;unknown species	0	0	0	0	0	0	0.0104808	0	0.00180021	0	0.00390213	0	0	0	0.00365818	0.00243481	0.0237383	0.024266	0.0504004	0.041605	0.018315	0.036075	0.0249979	0.0350705	0.023338	0.0163913	0.0366043	0.0319183	0	0.0786493	0	0	0	0.0183773	0.0454564	0	0	0	0	0	0	0	0	0	0	0	0.012216	0.00838364
OTU_387	Bacteria;Firmicutes;Clostridia;Clostridia vadinBB60 group;unknown family;unknown genus;unknown species	0.031757	0.0428735	0.00758438	0.0297885	0	0.0130787	0.0157212	0.0108436	0.0378045	0.0832639	0.0234128	0.045032	0	0.00937427	0.175593	0.0340873	0	0	0	0	0	0	0	0	0	0	0	0	0	0	0	0	0	0	0	0	0	0	0	0	0	0	0	0	0	0	0	0
OTU_388	Bacteria;Firmicutes;Bacilli;RF39;unknown family;unknown genus;unknown species	0.020209	0	0	0	0.0109493	0.0174383	0.0340626	0.0722909	0.0180021	0	0	0	0.0334416	0.00234357	0	0.00243481	0	0	0	0	0	0	0	0	0	0	0	0	0	0	0	0	0	0	0	0	0	0	0	0	0	0	0	0	0	0.0109763	0.016288	0.0335345
OTU_389	Bacteria;Firmicutes;Clostridia;Oscillospirales;Ruminococcaceae;unknown genus;unknown species	0.014435	0.00476372	0	0	0	0.0871916	0.0026202	0.00361454	0.00360042	0	0.0195107	0.00321657	0	0.00468713	0	0.00243481	0	0	0	0	0	0	0	0	0	0	0	0	0	0	0	0	0	0	0	0	0	0	0	0	0	0.0123191	0	0	0.0108637	0	0.024432	0
OTU_390	Bacteria;Bacteroidota;Bacteroidia;Bacteroidales;Bacteroidaceae;Bacteroides;Bacteroides fragilis	0.002887	0.00952744	0.0189609	0	0.0218986	0.0348766	0.0104808	0.00361454	0.00900106	0.0041632	0.0117064	0.00643314	0	0.0140614	0.0182909	0.0267829	0.028486	0.00808865	0.0336003	0.00462278	0.0457875	0.0180375	0	0.0210423	0.006668	0.0360608	0.00281571	0.0106394	0.0445831	0.0314597	0	0.01434	0	0.00459432	0.0082648	0.00495393	0.0398625	0	0.030232	0.0604108	0.00504643	0.0246381	0.0223224	0.00680365	0.0380228	0.0548817	0.012216	0.00838364
OTU_391	Bacteria;Firmicutes;Clostridia;Monoglobales;Monoglobaceae;Monoglobus;unknown species	0.034644	0.0142912	0.0189609	0.0173766	0.016424	0	0.0052404	0.0144582	0.0144017	0.00832639	0	0.0160829	0.0429964	0.0445278	0.00731636	0.0170437	0	0	0	0	0	0	0	0	0	0	0	0	0	0	0	0	0	0	0	0	0.0149484	0	0	0.0201369	0	0.0246381	0	0	0	0	0.0407199	0
OTU_392	Bacteria;Firmicutes;Clostridia;Lachnospirales;Lachnospiraceae;Blautia;unknown species	0.017322	0.00952744	0	0.00248238	0.0109493	0.0130787	0.0052404	0.0289164	0.00360042	0	0.0117064	0	0.00477737	0	0	0.0462614	0	0	0.0168001	0.0693417	0.0457875	0.0481	0.0499958	0	0.15003	0	0.00281571	0.0425577	0.0567422	0	0.0101984	0	0.0386058	0	0.0247944	0.00990786	0	0.043896	0.0529061	0	0.0151393	0.0800739	0.0178579	0	0	0.00548817	0.0692239	0
OTU_393	Bacteria;Firmicutes;Clostridia;Oscillospirales;Oscillospiraceae;unknown genus;unknown species	0	0	0.00379219	0	0	0.0261575	0	0.0108436	0.00360042	0.0041632	0	0	0.00477737	0.0070307	0	0.00243481	0.00474766	0.0161773	0.0224002	0.0184911	0.018315	0.0180375	0	0.0350705	0.01667	0.0295043	0.0309728	0.0425577	0	0.0314597	0.00509918	0.02151	0	0.013783	0.0123972	0.0198157	0.0298969	0.00487734	0.030232	0	0.0252321	0	0.00446449	0.0204109	0.0108637	0	0.00814399	0.0251509
OTU_394	Bacteria;Firmicutes;Clostridia;Oscillospirales;Ruminococcaceae;unknown genus;unknown species	0.014435	0.00476372	0.00758438	0	0.0109493	0.0566745	0	0	0.0180021	0.0374688	0.00390213	0.00964972	0.00477737	0.00468713	0.124378	0.00730442	0.0474766	0.012133	0.0728006	0.0231139	0.0320513	0	0.0416632	0.0070141	0.020004	0.0721217	0.0760242	0.0265986	0.101325	0.0262164	0	0.02868	0.176484	0.0689148	0.0165296	0.0247696	0.0149484	0.014632	0.0831381	0.0604108	0.00504643	0.0184786	0.111612	0.0170091	0.0380228	0.00548817	0.012216	0.0167673
OTU_395	Bacteria;Firmicutes;Clostridia;Oscillospirales;Oscillospiraceae;UCG-005;unknown species	0	0.157203	0.0417141	0	0.00547465	0	0.0052404	0	0.0288034	0.020816	0	0.279842	0	0.0281228	0.00365818	0	0	0	0	0	0	0	0	0	0	0	0	0	0	0	0	0.06453	0	0	0	0	0	0	0	0	0	0	0	0	0	0.0164645	0.00814399	0
OTU_396	Bacteria;Firmicutes;Clostridia;Oscillospirales;Oscillospiraceae;UCG-005;unknown species	0	0.0524009	0.0644672	0	0	0.0130787	0	0	0.0126015	0.0915903	0	0.11258	0	0.0281228	0.24144	0	0	0.0202216	0.0112001	0	0	0	0	0	0	0	0.00563142	0	0	0	0	0.01434	0	0	0	0	0	0	0	0	0	0	0	0.0340182	0	0.0384172	0.00407199	0.0419182
OTU_397	Bacteria;Firmicutes;Clostridia;Lachnospirales;Lachnospiraceae;[Ruminococcus] torques group;unknown species	0.00866101	0.00476372	0.0151688	0.0099295	0	0	0	0.00361454	0.00180021	0	0	0	0	0.00234357	0	0.00243481	0.00474766	0.0161773	0.00560004	0.00462278	0	0	0	0.0210423	0.003334	0.00983478	0.0450514	0.0212789	0.012159	0	0	0	0.0165453	0.013783	0	0	0.00498281	0	0	0	0.00504643	0	0	0	0.0162955	0	0.024432	0
OTU_398	Bacteria;Firmicutes;Bacilli;Lactobacillales;Lactobacillaceae;Lactobacillus;Multi-affiliation	0.011548	0	0	0	0	0	0.0026202	0	0	0	0	0	0	0	0	0	0.0237383	0	0.0336003	0.00924556	0.0137363	0.0420875	0	0.0561128	0.003334	0	0.0112628	0.0265986	0	0.0209732	0	0	0	0	0	0.0346775	0.024914	0	0.022674	0.0201369	0	0	0	0.0340182	0.032591	0	0.00407199	0.0251509
OTU_399	Bacteria;Firmicutes;Clostridia;Oscillospirales;UCG-010;unknown genus;unknown species	0.040418	0.0142912	0	0	0.00547465	0.00871916	0.0602646	0.00361454	0.0270032	0.0499584	0.0195107	0.0804143	0.0525511	0.0070307	0	0.00973923	0	0	0	0	0	0	0	0	0	0	0	0	0	0	0	0	0	0	0	0	0	0	0	0	0	0	0	0	0	0	0	0
OTU_400	Bacteria;Firmicutes;Clostridia;Oscillospirales;Oscillospiraceae;Colidextribacter;unknown species	0.00577401	0	0.00758438	0.00248238	0.00547465	0	0.0052404	0.00361454	0.0126015	0.0249792	0	0.00321657	0.00477737	0.00937427	0.0109745	0.00973923	0.014243	0	0.00560004	0.0184911	0	0.012025	0	0	0.010002	0.0196696	0.00844714	0.0106394	0.0243181	0.0104866	0.0101984	0.01434	0.0330907	0.0183773	0	0	0.024914	0.0487734	0.015116	0.0201369	0.00504643	0.00615953	0.0267869	0.0136073	0	0.032929	0.024432	0.0167673
OTU_401	Bacteria;Firmicutes;Clostridia;Oscillospirales;Oscillospiraceae;unknown genus;unknown species	0.049079	0.0190549	0.00758438	0.00496475	0.0218986	0.0261575	0	0.0108436	0.00360042	0.0041632	0	0.0192994	0.0143321	0.0234357	0.0182909	0.012174	0	0	0.00560004	0.0231139	0.00915751	0	0	0.0140282	0	0.0163913	0	0	0.0405301	0	0.0356943	0	0.0220604	0	0	0	0.00498281	0	0	0	0.00504643	0.0184786	0.0223224	0.00680365	0.0217273	0.0439054	0	0
OTU_402	Bacteria;Firmicutes;Clostridia;Lachnospirales;Lachnospiraceae;Acetitomaculum;unknown species	0.031757	0	0	0.019859	0.00547465	0	0.0209616	0.0108436	0.00720085	0	0.0195107	0.00643314	0.0191095	0.00937427	0.00365818	0.00486962	0	0	0.0112001	0.0323595	0	0	0.0249979	0.0140282	0.003334	0	0.0366043	0	0.00810603	0.0104866	0	0.00717	0.049636	0	0	0	0.00996562	0.00487734	0.015116	0.0134246	0.0454178	0	0.107148	0	0.00543183	0.0109763	0.016288	0.0167673
OTU_403	Bacteria;Firmicutes;Clostridia;Oscillospirales;Oscillospiraceae;Colidextribacter;unknown species	0.00866101	0.00476372	0.00379219	0.00248238	0	0.030517	0.00786061	0.00361454	0.0162019	0.0041632	0	0.00321657	0.00477737	0.00468713	0.00365818	0.00486962	0.0189906	0	0.0224002	0.00462278	0.0274725	0.02405	0.0333306	0.0280564	0.010002	0.0327826	0.0168943	0.0425577	0.0486362	0	0.00509918	0	0.0275756	0.00918864	0	0.0148618	0.00498281	0.00487734	0.015116	0.0134246	0.0151393	0.0123191	0.00446449	0.0136073	0	0	0	0
OTU_404	Bacteria;Firmicutes;Clostridia;Lachnospirales;Lachnospiraceae;unknown genus;unknown species	0.020209	0.0571646	0.0227531	0.00248238	0	0.0217979	0.0052404	0	0.00180021	0.141549	0	0.0257326	0	0.0585892	0.204858	0.00486962	0	0	0	0	0.0137363	0	0	0	0	0	0.00281571	0	0	0.0524329	0	0.02151	0	0.00918864	0.0495888	0	0.0548109	0.00975467	0.143602	0.114109	0	0.00615953	0	0.0952511	0.0162955	0.0274409	0.0366479	0.0838364
OTU_405	Bacteria;Firmicutes;Clostridia;Oscillospirales;[Eubacterium] coprostanoligenes group;unknown genus;unknown species	0.037531	0	0.00758438	0.00496475	0.0109493	0	0	0.0361454	0.00180021	0	0.00390213	0.00321657	0	0.0234357	0	0	0	0.0202216	0	0	0	0	0	0	0	0	0	0	0.012159	0.0104866	0	0.01434	0	0.0321602	0.0041324	0	0.0348797	0.087792	0	0	0	0	0	0	0.0271592	0	0.00407199	0.0335345
OTU_406	Bacteria;Firmicutes;Bacilli;Lactobacillales;Lactobacillaceae;Limosilactobacillus;Lactobacillus pontis	0	0.0142912	0	0	0	0	0	0	0	0	0	0	0	0	0	0.00973923	0	0	0	0	0	0	0	0	0	0.00655652	0	0	0	0	0	0	0	0	0	0	0	0	0	0	0	0	0	0	0.065182	0.142692	0.289111	0.159289
OTU_407	Bacteria;Firmicutes;Clostridia;Oscillospirales;Ruminococcaceae;Faecalibacterium;unknown species	0	0.0619284	0.00379219	0	0	0.00871916	0	0.0216873	0.00360042	0	0.00390213	0	0	0	0	0.063305	0.042729	0.00404433	0.0280002	0.0369822	0.192308	0.0481	0.0166653	0.0140282	0.006668	0.101626	0.0422357	0.037238	0	0.036703	0.00509918	0	0.00551511	0	0	0.0594471	0.0797249	0	0.03779	0	0	0.0123191	0	0.0170091	0.065182	0.142692	0.0692239	0.00838364
OTU_408	Bacteria;Firmicutes;Clostridia;Oscillospirales;Ruminococcaceae;Faecalibacterium;unknown species	0.0808361	0.0381098	0.0227531	0.00744713	0.0109493	0.178743	0.151972	0.144582	0.111613	0.0041632	0.0390213	0.00643314	0.133766	0.0070307	0	0.0292177	0.00474766	0.0363989	0.0504004	0.00462278	0.0228938	0.00601251	0.0333306	0.126254	0.046676	0.0491739	0	0.0851154	0.00405301	0.0104866	0	0.02868	0	0.00918864	0.0330592	0.0148618	0.0149484	0.102424	0.022674	0.0536985	0.100929	0.0677549	0	0.0544292	0.0380228	0.0439054	0.016288	0.00838364
OTU_409	Bacteria;Firmicutes;Clostridia;Oscillospirales;Multi-affiliation;Multi-affiliation;Multi-affiliation	0.017322	0.0190549	0	0.0223414	0.00547465	0.0174383	0.0104808	0.00722909	0.0108013	0.020816	0.00390213	0.0160829	0.0191095	0.00937427	0.0219491	0.0146088	0.00949532	0.00808865	0.00560004	0.00462278	0.018315	0.0180375	0	0	0	0.013113	0.0225257	0.0106394	0.0202651	0.0157299	0.00509918	0	0.0220604	0.00459432	0	0.0148618	0.0149484	0.00975467	0.015116	0	0.0100929	0.00615953	0.0178579	0.00680365	0	0.00548817	0.012216	0
OTU_410	Bacteria;Firmicutes;Clostridia;Lachnospirales;Lachnospiraceae;unknown genus;unknown species	0.020209	0.00476372	0	0.0099295	0.0109493	0.0392362	0.026202	0.00722909	0.0108013	0.0374688	0.00390213	0.0192994	0.0191095	0.0187485	0.00731636	0.012174	0.014243	0	0.00560004	0.0184911	0.0137363	0	0.00833264	0.0140282	0.006668	0.013113	0.00281571	0.0212789	0	0.0419463	0	0.03585	0.0110302	0	0	0.0198157	0.0199312	0	0.022674	0.0805477	0.00504643	0.00615953	0.0178579	0.0340182	0	0.0219527	0.00407199	0.0167673
OTU_411	Bacteria;Firmicutes;Clostridia;Oscillospirales;Ruminococcaceae;Anaerotruncus;unknown species	0	0.0142912	0	0.0422004	0.016424	0.0174383	0.0052404	0.00722909	0.0216025	0	0.0156085	0.0192994	0.00955475	0.0117178	0	0.00486962	0.0189906	0.00808865	0.0112001	0.00462278	0.00915751	0	0.00833264	0.0210423	0	0	0.01971	0	0.0162121	0.0209732	0.0254959	0.00717	0.0386058	0.00459432	0.0082648	0.0198157	0.00996562	0.0243867	0.00755801	0.0402739	0.0151393	0.0123191	0	0.0170091	0	0	0	0
OTU_412	Bacteria;Firmicutes;Clostridia;Peptostreptococcales-Tissierellales;Anaerovoracaceae;Family XIII UCG-001;unknown species	0	0	0	0	0	0	0	0	0	0	0	0	0	0	0	0	0	0	0	0	0	0	0	0	0	0	0	0	0	0	0	0	0	0	0	0	0	0	0	0	0	0	0	0	0.0434546	0.032929	0.0325759	0.0251509
OTU_413	Bacteria;Firmicutes;Clostridia;Oscillospirales;Oscillospiraceae;UCG-005;unknown species	0	0.0142912	0	0.0148943	0.016424	0	0.0026202	0.0144582	0.00900106	0.020816	0.0273149	0.0160829	0.0143321	0.0117178	0	0.00243481	0.00474766	0	0.0224002	0	0	0.012025	0	0.0070141	0.020004	0.013113	0.00281571	0	0	0.0104866	0	0.01434	0	0.0183773	0.0289268	0.0148618	0.0199312	0.014632	0	0.0201369	0.0201857	0.00615953	0	0.00680365	0.0162955	0.0274409	0.00407199	0.00838364
OTU_414	Bacteria;Firmicutes;Clostridia;Oscillospirales;UCG-010;unknown genus;unknown species	0.002887	0	0.00379219	0.00496475	0	0.0217979	0	0	0	0.0041632	0	0.0192994	0	0.016405	0.0292654	0	0	0.00404433	0	0.00462278	0.00457875	0.012025	0.0166653	0.0140282	0	0.00327826	0.0450514	0.0212789	0.00810603	0.0157299	0	0	0	0.00459432	0	0	0.0398625	0	0.015116	0.0201369	0	0	0	0.0136073	0	0.00548817	0.00407199	0.0503018
OTU_415	Bacteria;Proteobacteria;Gammaproteobacteria;Enterobacterales;Enterobacteriaceae;Escherichia-Shigella;Escherichia coli	0.037531	0.00476372	0.0189609	0.0173766	0	0.00435958	0.0026202	0.0216873	0.00360042	0	0.0273149	0	0.0668832	0.00234357	0	0.00243481	0.00474766	0.0161773	0	0.0231139	0	0	0	0.0140282	0.006668	0	0.00844714	0	0.00405301	0	0.0203967	0	0	0.0229716	0.0041324	0	0	0.00975467	0.030232	0.0201369	0	0.0246381	0.00446449	0.00340182	0.0162955	0	0.00407199	0.00838364
OTU_416	Bacteria;Firmicutes;Clostridia;Lachnospirales;Lachnospiraceae;Blautia;unknown species	0.014435	0	0	0.00248238	0.00547465	0.00435958	0.0026202	0.0108436	0	0	0.0273149	0	0.0143321	0.00234357	0	0.0170437	0	0	0.0448004	0.0600962	0.00915751	0.00601251	0.0249979	0	0.080016	0	0	0.037238	0.0162121	0	0	0	0.0165453	0	0.0082648	0	0	0.00975467	0.015116	0.0134246	0.00504643	0.0123191	0.0178579	0	0	0	0.02036	0.0167673
OTU_417	Bacteria;Firmicutes;Clostridia;Oscillospirales;Oscillospiraceae;Oscillibacter;unknown species	0.043305	0	0.00379219	0.00496475	0	0.00435958	0.013101	0.0253018	0.0126015	0	0.0117064	0.00964972	0.00955475	0.00468713	0	0.00730442	0.00949532	0.024266	0.00560004	0.0231139	0	0.012025	0.00833264	0.0070141	0.03334	0	0.0112628	0.00531971	0.0445831	0.0209732	0.0101984	0	0.0386058	0.00459432	0	0.0297236	0.00996562	0.0195093	0.022674	0	0.0302786	0	0.0892897	0.0102055	0.00543183	0	0	0
OTU_418	Bacteria;Firmicutes;Clostridia;Clostridia UCG-014;unknown family;unknown genus;unknown species	0	0.00952744	0	0.00496475	0.0109493	0	0	0	0.0774091	0.0124896	0	0	0	0.00234357	0	0	0	0.0363989	0	0	0.0412088	0	0	0.0420846	0	0.0295043	0.00563142	0.0319183	0	0.0157299	0	0.05736	0	0.0229716	0.0289268	0	0.0348797	0	0	0.0134246	0.156439	0	0	0.00340182	0	0	0	0
OTU_419	Bacteria;Firmicutes;Clostridia;Christensenellales;Christensenellaceae;Christensenellaceae R-7 group;unknown species	0	0.033346	0.00758438	0	0	0.0523149	0.0052404	0	0.00180021	0.0041632	0.00390213	0.0128663	0.00955475	0.0281228	0.00731636	0.00973923	0	0	0.0112001	0	0.0137363	0	0.00833264	0	0	0.00655652	0	0.0319183	0	0	0.0203967	0	0	0	0	0	0	0	0	0	0	0	0	0	0.0217273	0.0384172	0.00814399	0.0167673
OTU_420	Bacteria;Firmicutes;Clostridia;Oscillospirales;Oscillospiraceae;UCG-005;unknown species	0	0.0666921	0.0834281	0	0.00547465	0	0	0.00361454	0.0234028	0.149875	0	0.286275	0	0.0328099	0.259731	0	0	0.0404433	0	0	0	0	0	0	0	0	0.00563142	0	0	0	0	0.02151	0	0	0	0	0	0	0	0	0	0	0	0.0238128	0	0.0713462	0.00814399	0.0251509
OTU_421	Bacteria;Firmicutes;Clostridia;Oscillospirales;Oscillospiraceae;unknown genus;unknown species	0	0.00476372	0.00379219	0	0	0.00435958	0	0	0.00180021	0	0	0	0	0	0	0	0	0.012133	0.0224002	0.0277367	0	0	0.0333306	0	0.006668	0.00655652	0.0225257	0	0	0.0157299	0.0611901	0.00717	0	0.0275659	0	0.0396314	0.00498281	0.131688	0.030232	0	0	0.0431167	0	0.0102055	0	0	0	0
OTU_422	Bacteria;Firmicutes;Bacilli;Bacillales;Bacillaceae;Multi-affiliation;Multi-affiliation	0	0.00476372	0	0.0570946	0.0273733	0	0.0157212	0	0.0468055	0.00832639	0.0195107	0.00321657	0.00477737	0.0234357	0	0	0.00474766	0.0283103	0.00560004	0	0	0	0	0	0.023338	0.0163913	0.00844714	0.0159591	0	0.00524329	0	0.03585	0	0	0.19009	0	0	0.00487734	0.00755801	0	0.0201857	0.0123191	0	0.00680365	0.0162955	0	0	0
OTU_423	Bacteria;Firmicutes;Clostridia;Oscillospirales;Ruminococcaceae;Faecalibacterium;unknown species	0.011548	0.0238186	0	0.00248238	0.0109493	0.0523149	0.0157212	0.0108436	0.00720085	0	0.00780427	0	0.00955475	0.0070307	0	0.0146088	0.0522243	0.012133	0.0112001	0.0138683	0.0228938	0.02405	0.0416632	0.0070141	0.020004	0.0393391	0.0422357	0.0638366	0.00405301	0.0104866	0.0356943	0.02151	0.00551511	0.0229716	0.0330592	0.0148618	0.0298969	0.0536507	0.045348	0.0469862	0.0555107	0.0307977	0	0.0204109	0.0108637	0.00548817	0.00407199	0
OTU_424	Bacteria;Firmicutes;Clostridia;Oscillospirales;Oscillospiraceae;UCG-005;unknown species	0.002887	0.0428735	0.0417141	0	0	0	0	0	0.0162019	0.0333056	0	0.0997137	0	0.0281228	0.146327	0	0	0.0202216	0.00560004	0	0	0	0	0	0	0	0	0	0	0	0	0	0	0.00459432	0	0	0	0	0	0	0	0	0	0.0238128	0	0.0109763	0	0.0503018
OTU_425	Bacteria;Firmicutes;Clostridia;Lachnospirales;Lachnospiraceae;unknown genus;unknown species	0.014435	0.00952744	0	0.0099295	0	0.00435958	0.0183414	0.0361454	0.0162019	0	0.0351192	0	0.00477737	0	0	0.0413917	0	0	0.0280002	0	0	0.00601251	0	0	0.003334	0	0.00563142	0.0212789	0.00405301	0.00524329	0	0.05019	0.0441209	0.00918864	0	0.0297236	0.024914	0.0243867	0	0	0.00504643	0.0307977	0.00892897	0	0.0380228	0.0219527	0.0529359	0.0335345
OTU_426	Bacteria;Firmicutes;Clostridia;Oscillospirales;Ruminococcaceae;unknown genus;unknown species	0	0.0285823	0	0	0	0.00871916	0	0	0.00540064	0.0041632	0	0.00321657	0	0.00234357	0.00365818	0.00243481	0.00949532	0.0283103	0	0	0.0137363	0	0	0	0.006668	0.0196696	0.0112628	0.037238	0.00810603	0.0314597	0.0407934	0.04302	0.049636	0.0367546	0	0.00495393	0.0348797	0	0	0.0402739	0.0555107	0	0.00446449	0.0340182	0	0	0	0
OTU_427	Bacteria;Firmicutes;Clostridia;Oscillospirales;Oscillospiraceae;Colidextribacter;unknown species	0	0.0238186	0.0227531	0	0.00547465	0.00435958	0.00786061	0.0180727	0.0126015	0.0457952	0	0.0385989	0.00955475	0.0210921	0.0841381	0.00730442	0	0.00808865	0	0	0	0	0	0.0280564	0	0	0.0112628	0	0.00405301	0.00524329	0.00509918	0.02151	0	0.013783	0	0.0148618	0.00996562	0	0.022674	0.0335616	0.00504643	0	0.00446449	0.0136073	0	0.0274409	0.00407199	0.0335345
OTU_428	Bacteria;Firmicutes;Clostridia;Oscillospirales;Ruminococcaceae;Faecalibacterium;unknown species	0.023096	0.0190549	0.0151688	0	0	0.0392362	0.00786061	0.0831345	0.0216025	0.0124896	0	0.00321657	0.0477737	0.00937427	0	0.0462614	0.0379813	0.00808865	0.0168001	0.0508506	0.00457875	0.0420875	0.0416632	0.0280564	0.040008	0.0196696	0.0168943	0	0.0243181	0.0262164	0.0203967	0.10038	0	0.0321602	0.0041324	0.0743089	0.0149484	0.136565	0.0982541	0.0268492	0.0151393	0.0123191	0	0.0272146	0.00543183	0.0109763	0.00814399	0
OTU_429	Bacteria;Firmicutes;Clostridia;Lachnospirales;Lachnospiraceae;GCA-900066575;unknown species	0.025983	0.0190549	0.0113766	0	0.0218986	0.0348766	0.0052404	0.0108436	0.0162019	0.0457952	0.00780427	0.00964972	0.0143321	0.0234357	0.0731636	0.0340873	0.0522243	0.012133	0.0112001	0.0231139	0.0412088	0.00601251	0.00833264	0.0210423	0	0.0229478	0	0.0106394	0.0243181	0.0157299	0	0.00717	0.0220604	0.0367546	0.0165296	0.0198157	0.0498281	0.0341413	0.015116	0.0402739	0.0201857	0	0.0491093	0.0306164	0.00543183	0.0274409	0.012216	0.0167673
OTU_430	Bacteria;Firmicutes;Clostridia;Lachnospirales;Lachnospiraceae;[Ruminococcus] torques group;Ruminococcus sp.	0.051966	0.0285823	0.117558	0.0148943	0.16424	0.030517	0.0602646	0.03976	0.0990117	0.020816	0.339486	0.0321657	0.0334416	0.0421842	0.0695054	0.063305	0.0664673	0.0283103	0.123201	0.0277367	0	0.00601251	0.0833264	0.0490987	0.006668	0.00983478	0.0732085	0.00531971	0.0486362	0.0524329	0.0203967	0	0.0165453	0.0735091	0.0454564	0.00495393	0.0498281	0.0341413	0.0906961	0.0201369	0	0.0184786	0.00892897	0.0204109	0.0597501	0.0219527	0.114016	0.0335345
OTU_431	Bacteria;Firmicutes;Clostridia;Oscillospirales;Oscillospiraceae;Colidextribacter;unknown species	0	0.00476372	0.060675	0.00744713	0.0383226	0.0697532	0	0.00722909	0.0414049	0.0041632	0	0.0353823	0.00477737	0.0374971	0.0109745	0.00486962	0	0.00404433	0	0	0	0	0	0	0	0	0	0	0.00810603	0	0	0	0	0	0	0	0.0298969	0	0	0	0.0151393	0.00615953	0	0	0.00543183	0.0164645	0.00814399	0.0251509
OTU_432	Bacteria;Firmicutes;Clostridia;Clostridia vadinBB60 group;unknown family;unknown genus;unknown species	0.00866101	0.0190549	0	0	0	0.00871916	0.0052404	0.00722909	0.00900106	0	0	0.00321657	0	0.00468713	0.00365818	0	0.042729	0.00404433	0.0392003	0.00924556	0.00915751	0	0	0	0	0	0.00563142	0	0.00810603	0	0.0305951	0	0.0275756	0.00459432	0	0	0	0.00975467	0	0	0	0.0184786	0.0714318	0	0.00543183	0	0.00407199	0.0167673
OTU_433	Bacteria;Firmicutes;Clostridia;Oscillospirales;Ruminococcaceae;Faecalibacterium;unknown species	0.017322	0.00476372	0	0	0	0.0392362	0.0026202	0.0144582	0.00360042	0.00832639	0.00390213	0	0.0143321	0	0	0.00730442	0	0.024266	0.0112001	0.0138683	0	0.012025	0.00833264	0.0280564	0.030006	0.00327826	0.00844714	0.0212789	0	0.0262164	0.0203967	0.00717	0	0.013783	0.0082648	0.0198157	0.0398625	0.0243867	0	0.0134246	0.0151393	0.00615953	0	0.0272146	0.00543183	0.0164645	0	0.0167673
OTU_434	Bacteria;Firmicutes;Clostridia;Oscillospirales;Ruminococcaceae;Faecalibacterium;unknown species	0.00866101	0	0.0644672	0.00496475	0.0109493	0.030517	0.0157212	0.0433745	0.0180021	0	0.0624342	0.00643314	0.0191095	0.0140614	0	0.00243481	0.0902056	0.0202216	0.0560004	0.0138683	0.0549451	0.00601251	0	0	0	0.00327826	0	0.0585169	0.00405301	0	0.0101984	0.05736	0	0.0459432	0.0330592	0	0.0149484	0.0243867	0.022674	0.0335616	0.035325	0.0246381	0.0133935	0	0.0543183	0.0219527	0.0325759	0
OTU_435	Bacteria;Firmicutes;Clostridia;Oscillospirales;Oscillospiraceae;unknown genus;unknown species	0	0	0.00758438	0	0	0.0217979	0	0.00722909	0	0.0041632	0	0.00321657	0	0.0070307	0	0.0170437	0.0237383	0.00808865	0.0224002	0.00462278	0.00915751	0	0.00833264	0.0210423	0.003334	0.00655652	0.00844714	0.00531971	0	0.0314597	0.00509918	0.02868	0.00551511	0.00459432	0	0.0297236	0.00498281	0.014632	0.030232	0.00671231	0	0.00615953	0.0267869	0.00340182	0.00543183	0.0109763	0.02036	0
OTU_436	Bacteria;Firmicutes;Clostridia;Oscillospirales;Ruminococcaceae;unknown genus;unknown species	0	0	0.00379219	0	0.0109493	0.00871916	0.0104808	0.0144582	0	0.0124896	0	0.00643314	0.0334416	0.00234357	0.0365818	0.00486962	0.0189906	0	0.0504004	0	0.0137363	0.036075	0.0166653	0.0070141	0.01667	0.0426174	0.01971	0.0531971	0.0405301	0.00524329	0.0254959	0.01434	0.0330907	0.0229716	0.0165296	0.00495393	0.0597937	0.0243867	0.0604641	0.0335616	0.0151393	0.0246381	0.0357159	0.0136073	0	0.00548817	0	0.0503018
OTU_437	Bacteria;Firmicutes;Clostridia;Lachnospirales;Lachnospiraceae;Fusicatenibacter;unknown species	0.049079	0.0619284	0	0.00744713	0.0656958	0.00871916	0.0052404	0.00722909	0.0180021	0.0041632	0.0234128	0.00321657	0.0238869	0.0140614	0.00731636	0.0657398	0	0.0930195	0.00560004	0	0	0	0	0	0	0	0	0.0478774	0.00405301	0	0	0	0.0606662	0.0964807	0	0.0148618	0.0597937	0.0390187	0.015116	0	0	0.00615953	0.0267869	0	0	0	0.00407199	0.0586854
OTU_438	Bacteria;Firmicutes;Clostridia;Lachnospirales;Lachnospiraceae;Tyzzerella;unknown species	0	0.00952744	0.0303375	0.00496475	0.0273733	0.00435958	0	0.00361454	0.00180021	0.0041632	0.00780427	0.00321657	0	0	0	0.00243481	0.0237383	0	0	0.0138683	0.00915751	0	0.0416632	0	0.003334	0	0.00281571	0	0.00405301	0.0314597	0	0	0.0165453	0.00459432	0.0123972	0	0	0	0.00755801	0	0.0100929	0	0	0	0.0217273	0.0219527	0.00814399	0
OTU_439	Bacteria;Firmicutes;Clostridia;Oscillospirales;Ruminococcaceae;unknown genus;unknown species	0	0	0.0227531	0.0099295	0.00547465	0	0.00786061	0.00361454	0.00720085	0	0	0.00321657	0.0143321	0	0	0.012174	0	0.012133	0	0.0138683	0	0.02405	0	0	0.006668	0.0163913	0.0112628	0.00531971	0	0	0.00509918	0	0.0441209	0	0.0165296	0	0.024914	0	0.030232	0	0.00504643	0	0.0178579	0	0	0.032929	0.012216	0.00838364
OTU_440	Bacteria;Firmicutes;Clostridia;Oscillospirales;Oscillospiraceae;Papillibacter;unknown species	0.00866101	0	0.00379219	0.0124119	0	0.00435958	0.00786061	0.00722909	0.0108013	0	0.00390213	0.00643314	0.00477737	0	0.00365818	0.00243481	0.014243	0.00808865	0	0.00924556	0.0137363	0	0.00833264	0.0070141	0.003334	0.00655652	0.00281571	0.0159591	0.00810603	0.00524329	0	0.01434	0.0165453	0	0	0.00990786	0.00996562	0.00975467	0	0	0.00504643	0.0123191	0.00892897	0.0238128	0.0108637	0.0109763	0.00814399	0.00838364
OTU_441	Bacteria;Firmicutes;Clostridia;Lachnospirales;Lachnospiraceae;[Ruminococcus] torques group;unknown species	0.00577401	0	0.00379219	0.0322709	0.0218986	0.0174383	0	0	0.0360042	0	0.191205	0	0.0191095	0.00234357	0	0.00486962	0	0	0	0	0	0	0	0	0	0	0	0.00531971	0	0.0471896	0	0	0.0110302	0.00459432	0	0	0	0	0.15116	0.0671231	0	0	0	0.00340182	0	0	0.0366479	0
OTU_442	Bacteria;Firmicutes;Clostridia;Oscillospirales;Ruminococcaceae;unknown genus;unknown species	0	0	0.0341297	0.0148943	0	0	0	0	0	0	0.0156085	0.00643314	0.0143321	0.0257792	0.0182909	0.0560006	0	0	0.0112001	0	0	0	0.0333306	0	0	0	0	0	0	0.0891359	0	0	0	0	0.0867804	0	0	0	0.022674	0.0134246	0	0	0	0	0	0	0	0
OTU_443	Bacteria;Firmicutes;Clostridia;Oscillospirales;Multi-affiliation;Multi-affiliation;Multi-affiliation	0.00577401	0.0190549	0	0	0.0109493	0.00435958	0.0026202	0.0144582	0.00900106	0.0166528	0	0.00321657	0.00477737	0	0.00365818	0.00973923	0.00949532	0	0.0168001	0.00462278	0.00457875	0	0.0333306	0.0210423	0	0	0.00844714	0	0	0.00524329	0	0	0.0386058	0	0.0082648	0	0	0	0.0529061	0.00671231	0	0.00615953	0.0357159	0	0	0	0	0.0251509
OTU_444	Bacteria;Firmicutes;Clostridia;Monoglobales;Monoglobaceae;Monoglobus;unknown species	0	0.00476372	0	0	0	0	0.0104808	0	0.00540064	0	0.00780427	0.00321657	0	0.0070307	0.00365818	0.00730442	0.014243	0	0	0	0	0	0	0	0	0	0	0	0.0364771	0	0.00509918	0.01434	0.0716964	0.0229716	0.0082648	0.0396314	0.024914	0.0390187	0	0.0268492	0.0201857	0.00615953	0.174115	0	0	0.0274409	0.00407199	0.00838364
OTU_445	Bacteria;Firmicutes;Clostridia;Lachnospirales;Lachnospiraceae;[Eubacterium] hallii group;unknown species	0.017322	0.033346	0	0.00248238	0.016424	0.00435958	0.00786061	0.0253018	0.0108013	0	0.0117064	0	0.0286642	0.00468713	0.00365818	0.00973923	0	0	0	0.0323595	0	0	0	0.0210423	0	0	0	0	0	0	0	0	0	0.00459432	0	0	0	0.014632	0	0	0.0100929	0.0307977	0.0446449	0	0	0	0.016288	0
OTU_446	Bacteria;Firmicutes;Clostridia;Lachnospirales;Lachnospiraceae;unknown genus;unknown species	0.00577401	0.0285823	0.00379219	0.0099295	0.00547465	0.00435958	0.013101	0.00361454	0.00900106	0	0	0.0546817	0.00477737	0.0515585	0	0.0170437	0.00474766	0.0161773	0.0112001	0.00462278	0.00915751	0.012025	0.0166653	0	0	0.0229478	0.01971	0.0425577	0.0283711	0.0209732	0	0.00717	0.0110302	0.00918864	0.0041324	0.00495393	0.0149484	0.00487734	0.015116	0	0	0	0.0401804	0.0102055	0	0	0	0
OTU_447	Bacteria;Bacteroidota;Bacteroidia;Bacteroidales;Bacteroidaceae;Bacteroides;Bacteroides fragilis	0.00866101	0	0.00379219	0.00248238	0.0109493	0.0174383	0.0288222	0.0216873	0.00540064	0.00832639	0.00780427	0.00964972	0.0143321	0.0070307	0	0.00973923	0.014243	0.012133	0.0168001	0	0.0228938	0	0	0.0070141	0.010002	0.0163913	0.0140786	0.0159591	0.00405301	0.0104866	0.00509918	0	0	0.013783	0.0247944	0.00495393	0	0.00975467	0.00755801	0.00671231	0.00504643	0.0184786	0	0.0272146	0.0271592	0.00548817	0	0.00838364
OTU_448	Bacteria;Firmicutes;Clostridia;Oscillospirales;Oscillospiraceae;Intestinimonas;unknown species	0.002887	0	0	0.00248238	0	0.00435958	0.0026202	0.0108436	0	0.0041632	0.00780427	0	0.00477737	0.0328099	0.00365818	0.00243481	0.0237383	0	0.00560004	0	0.00457875	0.02405	0.0166653	0.0140282	0.030006	0.00655652	0.00281571	0.0106394	0	0.00524329	0.0101984	0.00717	0.0165453	0.00459432	0	0.00990786	0.0199312	0	0	0.0134246	0.0201857	0	0.0401804	0.0170091	0	0	0	0
OTU_449	Bacteria;Firmicutes;Clostridia;Oscillospirales;Oscillospiraceae;UCG-005;unknown species	0.011548	0	0.0113766	0.0099295	0.00547465	0	0.0052404	0	0.00180021	0.00832639	0.00780427	0.00321657	0	0.00234357	0	0.0219133	0	0	0	0.00462278	0	0.012025	0	0.0280564	0.003334	0	0	0.00531971	0	0.0314597	0	0.00717	0.00551511	0.0275659	0	0.00495393	0.024914	0	0.03779	0.0134246	0	0	0	0.0102055	0	0	0.00407199	0.00838364
OTU_450	Bacteria;Firmicutes;Clostridia;Lachnospirales;Lachnospiraceae;Eisenbergiella;unknown species	0.002887	0.00952744	0.00379219	0.0099295	0.0492719	0.0523149	0.0026202	0.00361454	0.034204	0.0291424	0	0.0321657	0.0573285	0.0609327	0.0548727	0.0170437	0.156673	0.00808865	0.0336003	0.0647189	0.018315	0.12025	0.166653	0.070141	0.023338	0.0327826	0.0422357	0.0159591	0.0891663	0.120596	0.0968844	0.06453	0.0661813	0.0183773	0.082648	0.0445854	0.024914	0.00975467	0.0831381	0.0805477	0.0555107	0.123191	0.0312514	0.057831	0.0108637	0	0.0447919	0.00838364
OTU_451	Bacteria;Firmicutes;Clostridia;Oscillospirales;Oscillospiraceae;unknown genus;unknown species	0	0.0285823	0.0530906	0.0148943	0.0328479	0.0479554	0	0	0.0180021	0	0	0.0321657	0.00477737	0.0328099	0.0109745	0.00243481	0	0	0	0	0	0	0	0	0	0	0	0	0	0	0	0	0	0	0	0	0.00498281	0	0	0	0	0	0	0.0170091	0.0108637	0	0.00407199	0.00838364
OTU_452	Bacteria;Firmicutes;Clostridia;Clostridia vadinBB60 group;unknown family;unknown genus;unknown species	0	0	0	0	0	0	0	0	0	0	0	0	0	0	0	0	0.0569719	0.00404433	0.0616005	0.110947	0.00457875	0.012025	0	0.0070141	0.070014	0.00655652	0.0281571	0.0265986	0.012159	0	0.0152975	0.00717	0.0165453	0	0	0	0	0	0.00755801	0	0.0151393	0	0	0	0	0	0	0
OTU_453	Bacteria;Firmicutes;Clostridia;Oscillospirales;Oscillospiraceae;Intestinimonas;unknown species	0.023096	0.0142912	0	0.00744713	0.0273733	0.0174383	0.0183414	0.0108436	0.025203	0.020816	0.00780427	0.0192994	0.00477737	0	0.04024	0.0219133	0.00474766	0.00404433	0.00560004	0.0231139	0	0.00601251	0	0	0.003334	0.00327826	0.00281571	0	0.00810603	0	0	0	0.0275756	0	0.0165296	0	0.00996562	0.00487734	0	0.00671231	0	0	0	0.0102055	0	0	0	0
OTU_454	Bacteria;Firmicutes;Clostridia;Oscillospirales;Oscillospiraceae;unknown genus;unknown species	0	0.0381098	0.0417141	0.00248238	0.0273733	0.0348766	0	0	0.0126015	0.020816	0	0.0160829	0	0.0210921	0.00731636	0	0	0	0	0	0	0	0	0	0	0	0	0	0	0	0	0	0	0	0	0	0.0398625	0	0	0	0.0100929	0.0184786	0	0.0340182	0	0.0164645	0.00407199	0.0167673
OTU_455	Bacteria;Firmicutes;Clostridia;Clostridia vadinBB60 group;unknown family;unknown genus;unknown species	0	0	0	0	0	0	0	0	0	0	0	0	0	0.00234357	0	0	0	0.00404433	0	0	0	0	0	0	0	0	0.0112628	0	0.012159	0.0157299	0.0662893	0.05736	0.0110302	0.00918864	0	0.0396314	0.0298969	0.029264	0.015116	0.0604108	0.0403714	0.00615953	0	0.0102055	0	0.0219527	0	0.00838364
OTU_456	Bacteria;Firmicutes;Clostridia;Oscillospirales;Ruminococcaceae;unknown genus;unknown species	0	0.00476372	0	0	0	0.00435958	0.013101	0	0.00720085	0	0.00390213	0	0.00477737	0	0.0146327	0.00730442	0.00474766	0	0.0616005	0.00924556	0.0274725	0	0	0.0210423	0.01667	0.013113	0.0112628	0.0212789	0.0405301	0.0104866	0	0	0.0827267	0.013783	0.0041324	0	0	0	0.030232	0	0.00504643	0.0123191	0.0312514	0	0	0	0	0.00838364
OTU_457	Bacteria;Firmicutes;Clostridia;Lachnospirales;Lachnospiraceae;[Ruminococcus] gauvreauii group;unknown species	0	0	0.00379219	0	0.00547465	0.00435958	0	0	0.00180021	0.0124896	0	0.0128663	0	0.0515585	0.0109745	0	0	0	0	0.0231139	0.0137363	0.00601251	0.00833264	0.0771551	0	0	0	0	0	0	0	0	0.00551511	0.00918864	0	0	0	0	0	0.00671231	0.00504643	0	0	0	0	0	0	0.0754527
OTU_458	Bacteria;Cyanobacteria;Vampirivibrionia;Gastranaerophilales;unknown family;unknown genus;unknown species	0	0.033346	0	0	0	0.0217979	0	0	0	0	0	0	0	0.016405	0.04024	0	0	0.0647092	0.00560004	0.00462278	0.0503663	0	0	0	0	0	0.0140786	0.0106394	0	0.0262164	0	0.01434	0	0	0	0	0	0	0	0	0.0252321	0	0	0.0714383	0.0162955	0	0	0
OTU_459	Bacteria;Firmicutes;Clostridia;Oscillospirales;Oscillospiraceae;Colidextribacter;unknown species	0.014435	0.00952744	0	0.00248238	0.0109493	0	0	0.00722909	0	0	0	0	0.00955475	0.0070307	0	0	0.014243	0	0.0168001	0.0184911	0	0	0.00833264	0.0070141	0.003334	0	0	0.0106394	0.0405301	0	0	0	0.0275756	0	0	0.0198157	0	0.087792	0.00755801	0	0.00504643	0.0246381	0.0848252	0.0170091	0	0.0164645	0	0.00838364
OTU_460	Bacteria;Firmicutes;Clostridia;Lachnospirales;Lachnospiraceae;Coprococcus;unknown species	0	0.00952744	0	0.00744713	0.0109493	0	0	0.0180727	0	0.00832639	0	0.00643314	0.00477737	0.00234357	0.00365818	0.00243481	0.0189906	0	0	0.00924556	0.00457875	0	0.00833264	0.0350705	0.003334	0	0.00281571	0.00531971	0.00405301	0	0.00509918	0	0	0	0	0	0.0149484	0.00487734	0.015116	0.0134246	0	0	0.00892897	0.00340182	0	0.00548817	0.00814399	0
OTU_461	Bacteria;Firmicutes;Clostridia;Oscillospirales;Oscillospiraceae;Oscillibacter;unknown species	0.051966	0.00476372	0	0	0	0.0261575	0.00786061	0.0108436	0.00540064	0.0041632	0.00780427	0.00643314	0.0477737	0.00937427	0.0365818	0.0243481	0	0	0	0	0	0	0	0	0	0	0	0	0.0445831	0.00524329	0	0.02868	0.049636	0.013783	0	0	0.0149484	0.014632	0	0.0134246	0.0151393	0.0184786	0	0.0136073	0	0	0	0
OTU_462	Bacteria;Firmicutes;Clostridia;Lachnospirales;Lachnospiraceae;Lachnoclostridium;unknown species	0.025983	0.0142912	0	0	0.0218986	0.00435958	0.026202	0.0325309	0.00360042	0	0.0741406	0	0.0573285	0.00937427	0	0.0243481	0.0902056	0.0283103	0	0.101701	0.00915751	0.186388	0.249979	0.0631269	0.05001	0	0.00281571	0	0.243181	0.0262164	0.0968844	0	0.110302	0.0183773	0	0.0792629	0	0.0195093	0.015116	0	0.0756964	0.0800739	0.120541	0	0.0380228	0.0109763	0.00814399	0.09222
OTU_463	Bacteria;Firmicutes;Clostridia;Oscillospirales;Butyricicoccaceae;Butyricicoccus;Multi-affiliation	0	0.0428735	0	0	0	0	0	0	0	0	0	0	0	0.00234357	0	0	0.00949532	0	0	0	0	0	0.308308	0	0	0.0524521	0.0140786	0	0	0.0576762	0	0	0	0	0.0123972	0	0	0	0.015116	0	0	0	0	0.0306164	0	0	0	0
OTU_464	Bacteria;Firmicutes;Clostridia;Lachnospirales;Lachnospiraceae;Fusicatenibacter;unknown species	0.014435	0.00476372	0	0	0	0.00871916	0.0340626	0.0433745	0.0144017	0	0.0975534	0.00321657	0.0191095	0.0117178	0	0.00730442	0.028486	0.00404433	0.0112001	0.0231139	0.00915751	0.0481	0	0.070141	0.056678	0	0.00281571	0	0.0364771	0	0	0	0.0441209	0.00459432	0.0123972	0	0.00498281	0.00487734	0.00755801	0	0.00504643	0.0554358	0.0133935	0.00680365	0	0.0439054	0	0.0335345
OTU_465	Bacteria;Firmicutes;Clostridia;Oscillospirales;Ruminococcaceae;Faecalibacterium;unknown species	0.002887	0	0.0303375	0.00744713	0	0	0	0.00361454	0	0	0.00780427	0	0	0.0117178	0	0.0267829	0.00474766	0	0	0	0	0	0	0	0	0	0	0	0	0.036703	0	0	0	0.00459432	0.11984	0	0	0	0.00755801	0	0	0	0	0	0	0	0	0
OTU_466	Bacteria;Bacteroidota;Bacteroidia;Bacteroidales;Bacteroidaceae;Bacteroides;unknown species	0	0.0142912	0.00758438	0.0248238	0.00547465	0	0.0104808	0.0108436	0.00540064	0.0166528	0.0312171	0.00321657	0	0.0117178	0.00731636	0.00243481	0.0237383	0	0	0.00924556	0.00457875	0	0	0	0.023338	0	0.0168943	0.0212789	0.00810603	0	0.00509918	0.02868	0	0.013783	0.0123972	0	0.00996562	0.00487734	0	0.0201369	0.0100929	0.0123191	0.00446449	0.00680365	0	0	0.00814399	0
OTU_467	Bacteria;Firmicutes;Clostridia;Oscillospirales;Ruminococcaceae;unknown genus;unknown species	0.043305	0	0.00758438	0.0148943	0.0218986	0	0.0052404	0.0325309	0.0468055	0	0.00390213	0	0.0238869	0.0374971	0.00365818	0	0	0	0	0	0	0	0	0	0	0	0	0	0.0202651	0	0	0	0.0110302	0	0	0	0.00498281	0	0.03779	0.00671231	0.00504643	0	0.0357159	0.0272146	0	0	0	0
OTU_468	Bacteria;Firmicutes;Clostridia;Lachnospirales;Lachnospiraceae;Multi-affiliation;Multi-affiliation	0.011548	0.0190549	0	0	0	0.00871916	0	0.00722909	0.0108013	0.0124896	0	0.0289491	0.00477737	0.0187485	0.00365818	0.0146088	0.0189906	0.012133	0.00560004	0	0	0	0.0166653	0.0140282	0.01667	0	0.00281571	0.0106394	0.0162121	0	0.0203967	0.02151	0	0.0229716	0	0.0198157	0.00996562	0.00975467	0.022674	0	0.00504643	0.00615953	0	0.00340182	0	0.0384172	0.00407199	0.0167673
OTU_469	Bacteria;Firmicutes;Clostridia;Lachnospirales;Lachnospiraceae;Roseburia;unknown species	0.011548	0.00952744	0.0113766	0	0	0.00435958	0	0	0.00720085	0.020816	0	0.0128663	0	0.0117178	0.149985	0.0170437	0.00474766	0.0283103	0	0	0.018315	0.012025	0	0.0210423	0	0.00327826	0.0422357	0.00531971	0.0162121	0.00524329	0.0101984	0.04302	0	0	0.0165296	0.00990786	0.0149484	0.00487734	0.0529061	0.0335616	0.0201857	0	0.0357159	0.0272146	0	0.00548817	0.012216	0
OTU_470	Bacteria;Proteobacteria;Gammaproteobacteria;Enterobacterales;Enterobacteriaceae;Escherichia-Shigella;Multi-affiliation	0.011548	0	0.0265453	0.0124119	0	0.0130787	0.0026202	0.0144582	0.0126015	0	0.0234128	0	0.0143321	0.0070307	0.00365818	0.00243481	0	0.012133	0	0.00924556	0	0	0	0.0350705	0.010002	0	0.00281571	0	0.012159	0.0104866	0.00509918	0	0.0110302	0.0275659	0	0	0	0.029264	0.022674	0.0268492	0.0151393	0.0492763	0.0312514	0.0204109	0.00543183	0	0.00814399	0
OTU_471	Bacteria;Firmicutes;Clostridia;Oscillospirales;Ruminococcaceae;unknown genus;unknown species	0.02887	0.00476372	0	0	0.016424	0.00871916	0.0157212	0.0578327	0	0.00832639	0.0195107	0.00321657	0.0429964	0.0070307	0	0.0170437	0	0.00404433	0.00560004	0.00462278	0	0.00601251	0	0	0	0	0	0.0212789	0.00405301	0.0157299	0.00509918	0.00717	0	0.013783	0	0.0148618	0.00996562	0.014632	0.022674	0.0201369	0.0151393	0.0123191	0	0.00340182	0	0	0.00407199	0
OTU_472	Bacteria;Firmicutes;Clostridia;Lachnospirales;Lachnospiraceae;unknown genus;unknown species	0.00577401	0.0190549	0.0492984	0	0	0.0130787	0.0157212	0	0.00180021	0.00832639	0.00780427	0.0257326	0	0.016405	0.0109745	0.00973923	0	0	0	0	0	0	0	0	0	0	0	0	0	0.0104866	0	0.01434	0	0	0.0041324	0	0.00996562	0.014632	0.0604641	0.0738354	0	0	0	0.00680365	0.0162955	0	0.00407199	0
OTU_473	Bacteria;Firmicutes;Clostridia;Lachnospirales;Lachnospiraceae;unknown genus;unknown species	0.02887	0.0142912	0	0.0248238	0.0437972	0.00871916	0.0157212	0.0325309	0.00720085	0.020816	0.0351192	0.00964972	0.0286642	0.0281228	0.0438982	0.0316525	0.028486	0	0.00560004	0.0369822	0.0137363	0.0601251	0.0749938	0.0210423	0.020004	0.00327826	0.00281571	0	0.0972723	0.036703	0.0611901	0	0.0330907	0.0183773	0.0165296	0.0445854	0.00996562	0.00975467	0.015116	0.0335616	0.0252321	0.0615953	0.0223224	0.0102055	0.0108637	0	0.0366479	0.00838364
OTU_474	Bacteria;Firmicutes;Clostridia;Oscillospirales;Ruminococcaceae;Multi-affiliation;Multi-affiliation	0.002887	0.0190549	0.0303375	0.0744713	0.016424	0	0.0026202	0	0.034204	0.0124896	0.0312171	0.00643314	0	0.016405	0	0.00243481	0	0.0202216	0	0	0	0	0	0	0	0.0163913	0.0168943	0	0	0.0157299	0	0	0	0	0.020662	0	0	0	0.022674	0	0.0151393	0	0	0	0	0	0.00814399	0
OTU_475	Bacteria;Firmicutes;Clostridia;Oscillospirales;Ruminococcaceae;Faecalibacterium;unknown species	0.00866101	0.00952744	0.0265453	0	0	0.0174383	0	0.0144582	0.0126015	0.0291424	0.0663363	0.045032	0.0191095	0.0632763	0	0.0194785	0	0	0.0168001	0.0231139	0.00457875	0.02405	0.0499958	0.0140282	0.010002	0.00655652	0	0.00531971	0.00405301	0	0.0305951	0.0717	0.00551511	0.013783	0.0123972	0.0396314	0.0149484	0.0341413	0.045348	0.0268492	0.035325	0.0123191	0.00892897	0.00680365	0	0.0109763	0	0.0167673
OTU_476	Bacteria;Firmicutes;Clostridia;Lachnospirales;Lachnospiraceae;Shuttleworthia;unknown species	0.017322	0.0190549	0.0341297	0	0.0109493	0	0.0288222	0.0108436	0.0180021	0.0124896	0.0663363	0	0	0	0.00731636	0.0243481	0.028486	0	0.0112001	0.0231139	0	0.036075	0.0333306	0.0070141	0.01667	0	0	0.00531971	0.012159	0	0	0	0.0330907	0	0	0	0	0.014632	0.022674	0.0469862	0.0100929	0.0615953	0.0133935	0.0136073	0.0108637	0	0.016288	0.00838364
OTU_477	Bacteria;Firmicutes;Bacilli;Erysipelotrichales;Erysipelotrichaceae;unknown genus;Clostridiales bacterium 60-7e	0	0	0	0	0	0	0	0	0	0	0	0	0	0	0	0	0	0	0	0	0	0	0	0	0	0	0	0	0.00810603	0	0	0	0.0165453	0	0	0.00495393	0	0.043896	0	0	0	0.0307977	0.0848252	0	0	0	0	0
OTU_478	Bacteria;Firmicutes;Clostridia;Clostridia UCG-014;unknown family;unknown genus;unknown species	0.037531	0.00952744	0	0.0645418	0.016424	0.00871916	0.275121	0.0361454	0.00900106	0.0582848	0.0546299	0.0385989	0.00955475	0.0140614	0.0365818	0.0219133	0	0.00808865	0	0	0	0	0	0.0140282	0	0	0	0.00531971	0	0	0	0.00717	0	0.00459432	0	0	0	0	0	0	0.00504643	0.0307977	0	0.00340182	0.00543183	0.00548817	0.00814399	0
OTU_479	Bacteria;Firmicutes;Clostridia;Oscillospirales;Ruminococcaceae;unknown genus;unknown species	0	0	0.0113766	0	0	0	0.0026202	0.00722909	0.00540064	0	0.00390213	0	0	0	0.0109745	0	0.028486	0.00404433	0.0224002	0.00924556	0.018315	0.02405	0.00833264	0.0210423	0.030006	0.00983478	0.01971	0.0319183	0.0243181	0	0.00509918	0	0.0386058	0.00918864	0	0	0	0	0.022674	0	0	0	0.0178579	0	0	0	0	0
OTU_480	Bacteria;Actinobacteriota;Actinobacteria;Micrococcales;Dermabacteraceae;Brachybacterium;Multi-affiliation	0.002887	0	0	0	0	0	0	0	0.00180021	0	0.00390213	0	0.0238869	0	0	0.0194785	0	0.0202216	0	0.00924556	0	0	0	0	0	0	0.0225257	0	0.012159	0.0104866	0	0	0.00551511	0.00918864	0.0371916	0	0	0.00975467	0	0.0134246	0.0100929	0.00615953	0	0	0	0.0109763	0.00407199	0
OTU_481	Bacteria;Firmicutes;Clostridia;Clostridia UCG-014;unknown family;unknown genus;unknown species	0	0	0	0	0	0	0	0	0	0	0	0	0	0	0	0	0	0.0283103	0	0.0184911	0.0641026	0	0	0.0561128	0	0.013113	0.00281571	0.0319183	0	0.036703	0	0.03585	0	0.00918864	0.020662	0	0.0298969	0	0	0.00671231	0.121114	0	0	0.00680365	0	0	0	0
OTU_482	Bacteria;Proteobacteria;Gammaproteobacteria;Enterobacterales;Enterobacteriaceae;Escherichia-Shigella;Escherichia coli	0.020209	0.00476372	0.0113766	0.019859	0	0.0174383	0.0052404	0.0469891	0.0180021	0	0.0663363	0	0.0191095	0.00468713	0	0	0	0.012133	0	0.0138683	0	0	0	0.0420846	0.020004	0	0.0168943	0	0.0243181	0	0.00509918	0	0.0165453	0.0275659	0.0041324	0.00495393	0.00498281	0.0390187	0.00755801	0.0201369	0	0.0677549	0.0267869	0.0170091	0.00543183	0	0.00814399	0
OTU_483	Bacteria;Firmicutes;Clostridia;Lachnospirales;Lachnospiraceae;unknown genus;unknown species	0.020209	0	0.0492984	0.0099295	0.0547465	0.0130787	0.0104808	0.0253018	0.0198023	0	0.0273149	0.00321657	0.0143321	0.0140614	0	0.0438265	0	0	0.0112001	0.0508506	0	0.0180375	0.0499958	0.0070141	0	0	0.00281571	0	0.0567422	0.0157299	0.0458926	0	0.0275756	0.0183773	0.0082648	0.0247696	0.0149484	0.00975467	0.045348	0.00671231	0.00504643	0.0369572	0	0	0.00543183	0	0.016288	0.0335345
OTU_484	Bacteria;Proteobacteria;Gammaproteobacteria;Enterobacterales;Enterobacteriaceae;Escherichia-Shigella;unknown species	0.017322	0.00476372	0.00379219	0.0124119	0	0.0130787	0	0.0469891	0.00360042	0	0.0351192	0	0.0238869	0.00468713	0	0.0146088	0.00474766	0.00808865	0	0.00924556	0	0	0.00833264	0.0140282	0.020004	0	0.00281571	0	0.00810603	0	0.00509918	0	0	0.0459432	0.0123972	0	0	0.029264	0.022674	0.0268492	0.00504643	0.0184786	0.0133935	0.0136073	0	0	0.00814399	0
OTU_485	Bacteria;Firmicutes;Clostridia;Oscillospirales;[Eubacterium] coprostanoligenes group;unknown genus;unknown species	0.02887	0.00952744	0.0189609	0.0124119	0.0109493	0	0.013101	0.00361454	0.0180021	0.020816	0.0156085	0.0289491	0.0238869	0.0468713	0.0292654	0.0219133	0	0	0	0	0	0	0	0	0	0	0	0	0	0	0	0	0	0	0	0	0	0	0	0	0	0	0	0	0	0	0	0
OTU_486	Bacteria;Cyanobacteria;Vampirivibrionia;Gastranaerophilales;unknown family;unknown genus;unknown species	0	0.0571646	0	0	0	0.030517	0	0	0	0.0041632	0	0.00964972	0	0.0328099	0.0365818	0	0	0.0566206	0.0168001	0	0.0778388	0	0	0	0	0.013113	0.00281571	0.0319183	0	0.0262164	0	0	0	0	0.0082648	0	0.00498281	0	0	0.00671231	0.0252321	0	0	0.0782419	0	0	0.00407199	0
OTU_487	Bacteria;Firmicutes;Bacilli;Lactobacillales;Lactobacillaceae;Lactobacillus;Multi-affiliation	0.002887	0	0	0	0	0.00435958	0	0	0	0	0	0.00321657	0	0.00234357	0	0	0.0237383	0	0.0392003	0.00924556	0.00915751	0.0180375	0	0	0	0.00327826	0.00563142	0.0159591	0.00405301	0.0419463	0	0	0.00551511	0.00918864	0	0.0198157	0.0298969	0.00487734	0.030232	0	0	0	0	0.0102055	0.065182	0	0.012216	0.0251509
OTU_488	Bacteria;Proteobacteria;Gammaproteobacteria;Enterobacterales;Enterobacteriaceae;Escherichia-Shigella;Escherichia coli	0.031757	0.0190549	0.0227531	0.00744713	0	0.030517	0.0052404	0.0686764	0.00900106	0	0.0234128	0.00321657	0.0286642	0.00234357	0	0.00243481	0	0.00808865	0.00560004	0.0184911	0	0	0.0333306	0.0210423	0.020004	0	0.0168943	0	0	0.0157299	0.0101984	0.00717	0	0.0781035	0.0041324	0.00495393	0.00498281	0.0195093	0.00755801	0.00671231	0.0100929	0.00615953	0.00446449	0.0136073	0.00543183	0	0.0285039	0.00838364
OTU_489	Bacteria;Firmicutes;Clostridia;Clostridia UCG-014;unknown family;unknown genus;unknown species	0	0	0	0	0	0	0	0	0	0	0	0	0	0	0	0	0	0.0161773	0.00560004	0	0.00457875	0	0	0.0280564	0	0.00655652	0.0140786	0.154272	0	0	0	0	0	0	0.0082648	0	0	0	0	0	0.00504643	0.0369572	0	0.0306164	0.0434546	0	0	0.00838364
OTU_490	Bacteria;Firmicutes;Clostridia;Clostridia vadinBB60 group;unknown family;unknown genus;unknown species	0.00577401	0.0142912	0.00379219	0	0.0328479	0.00435958	0.0026202	0.00361454	0.00540064	0.120733	0	0.0257326	0	0	0	0.00973923	0	0.00404433	0	0	0.00457875	0.0180375	0	0	0	0	0.00563142	0	0	0.0104866	0.0152975	0	0	0.00918864	0.0082648	0	0	0.00975467	0	0.00671231	0.00504643	0	0.00892897	0.0102055	0.00543183	0	0	0.00838364
OTU_491	Bacteria;Firmicutes;Clostridia;Oscillospirales;Oscillospiraceae;Oscillibacter;unknown species	0.014435	0	0	0	0	0.00435958	0	0	0.00180021	0.0041632	0	0	0	0	0.00365818	0.00243481	0.014243	0.012133	0	0.0138683	0	0.00601251	0.00833264	0.0210423	0.006668	0.00983478	0.0112628	0	0.0324241	0.00524329	0.0101984	0.02151	0.0661813	0.00918864	0.0041324	0.00495393	0	0	0.00755801	0	0.00504643	0	0.0625028	0	0.0108637	0	0	0.00838364
OTU_492	Bacteria;Firmicutes;Clostridia;Clostridia vadinBB60 group;unknown family;unknown genus;unknown species	0	0	0	0	0	0	0	0	0	0.158201	0	0.0192994	0	0	0	0	0	0	0	0.00924556	0.00915751	0	0	0	0	0	0	0	0.00810603	0	0	0	0	0	0	0	0	0	0	0	0	0	0.00446449	0	0.0271592	0.0274409	0.0285039	0.0251509
OTU_493	Bacteria;Firmicutes;Clostridia;Lachnospirales;Lachnospiraceae;Lachnospiraceae FCS020 group;unknown species	0.00866101	0	0	0	0	0	0.0026202	0	0.00180021	0	0.00390213	0	0	0.00234357	0	0.0194785	0	0	0	0	0.00457875	0	0	0	0	0.00327826	0	0	0	0.00524329	0	0	0.00551511	0.00918864	0	0.00495393	0.00996562	0	0.00755801	0.0134246	0	0	0	0	0.0108637	0.032929	0.012216	0
OTU_494	Bacteria;Firmicutes;Clostridia;Oscillospirales;[Eubacterium] coprostanoligenes group;unknown genus;unknown species	0	0.00476372	0.00379219	0.00744713	0.0109493	0.00435958	0.013101	0.0144582	0.00360042	0.0249792	0.00780427	0.0289491	0.0238869	0.0070307	0.00365818	0.00486962	0	0	0.0112001	0	0	0	0	0	0.003334	0.00327826	0.0140786	0	0.012159	0	0	0	0	0.00918864	0.0082648	0	0.0149484	0.00975467	0.015116	0	0.00504643	0.0123191	0	0.00680365	0	0.00548817	0.00814399	0
OTU_495	Bacteria;Firmicutes;Clostridia;Oscillospirales;Oscillospiraceae;unknown genus;unknown species	0	0	0.0341297	0.0099295	0.0492719	0.030517	0	0	0.0450053	0	0	0.0289491	0.00955475	0.0398406	0.00365818	0.00243481	0	0	0	0	0	0	0	0	0	0	0	0	0.00405301	0	0	0.00717	0	0	0	0	0.0199312	0	0	0	0.0100929	0.00615953	0	0	0	0	0.00407199	0
OTU_496	Bacteria;Firmicutes;Clostridia;Lachnospirales;Lachnospiraceae;unknown genus;unknown species	0	0	0	0	0	0	0	0	0	0	0	0	0	0	0	0	0.0997009	0.0283103	0.00560004	0	0.0549451	0	0	0	0	0.108183	0.0732085	0.0265986	0.00810603	0.0629195	0.0101984	0.04302	0	0	0.157031	0.00495393	0.024914	0	0	0.0469862	0.00504643	0	0.00446449	0.0408219	0.00543183	0.0164645	0.00814399	0
OTU_497	Bacteria;Firmicutes;Bacilli;Lactobacillales;Lactobacillaceae;Limosilactobacillus;unknown species	0	0	0	0	0	0	0	0	0	0	0.00390213	0	0	0	0.00731636	0	0.028486	0.024266	0	0.00924556	0.155678	0.036075	0	0	0	0.154078	0.0422357	0	0	0.0157299	0	0.00717	0.0165453	0	0	0	0.00996562	0	0.03779	0.0134246	0	0	0	0.00340182	0	0	0	0
OTU_498	Bacteria;Bacteroidota;Bacteroidia;Bacteroidales;Bacteroidaceae;Bacteroides;Bacteroides fragilis	0.011548	0.00476372	0.0492984	0.0173766	0.0602212	0.0392362	0.0157212	0.00361454	0.0432051	0.0541216	0.0117064	0.0353823	0.0143321	0.0421842	0.0512145	0.0219133	0.0237383	0.0323546	0.0224002	0.00462278	0.0228938	0	0.00833264	0.0350705	0.030006	0.0163913	0.0140786	0.0106394	0.0283711	0.0314597	0.0152975	0.01434	0.0165453	0	0.061986	0.0198157	0.0199312	0.00975467	0	0.0268492	0.0454178	0.0123191	0.0312514	0.0136073	0.0271592	0.0384172	0.016288	0.00838364
OTU_499	Bacteria;Firmicutes;Clostridia;Oscillospirales;Ruminococcaceae;unknown genus;unknown species	0.002887	0	0	0	0	0.00435958	0.0026202	0	0	0.0041632	0	0	0.00477737	0	0.0182909	0.00486962	0.0189906	0.00808865	0.0224002	0.00924556	0.00457875	0.00601251	0	0	0.01667	0.00327826	0.0168943	0.00531971	0.0364771	0	0	0	0.0551511	0.0229716	0	0	0.00996562	0.00975467	0.00755801	0	0	0.0369572	0.0714318	0	0	0	0	0
OTU_500	Bacteria;Firmicutes;Clostridia;Clostridia vadinBB60 group;unknown family;unknown genus;unknown species	0	0.00952744	0.0265453	0	0.016424	0.0217979	0.0157212	0.0289164	0.00540064	0.0291424	0.00780427	0.0353823	0.038219	0.0117178	0.0292654	0.0170437	0	0.00404433	0.00560004	0	0	0.0180375	0.0166653	0	0	0	0	0	0	0.00524329	0	0.00717	0	0	0.0165296	0	0	0.014632	0	0.00671231	0	0.0739144	0	0.0102055	0	0	0	0
OTU_501	Bacteria;Firmicutes;Clostridia;Clostridia vadinBB60 group;unknown family;unknown genus;unknown species	0.00577401	0.0809832	0	0	0.016424	0.00871916	0	0	0	0.129059	0.00390213	0.0321657	0.0143321	0.0257792	0.0292654	0	0	0	0	0	0	0	0	0	0	0.0557304	0.00563142	0	0	0	0	0	0	0	0	0	0	0	0	0	0	0	0	0	0	0	0	0
OTU_502	Bacteria;Firmicutes;Clostridia;Oscillospirales;Ruminococcaceae;unknown genus;metagenome	0	0.00476372	0.00379219	0	0.0273733	0.0174383	0	0	0	0	0.00390213	0	0.0286642	0	0	0.012174	0.00474766	0	0	0.0138683	0.00457875	0.0180375	0	0.0210423	0.003334	0	0	0	0.00405301	0.0104866	0.00509918	0	0	0.00918864	0.0041324	0.00990786	0	0.0195093	0.03779	0	0	0.00615953	0	0.00340182	0	0	0.00407199	0.00838364
OTU_503	Bacteria;Firmicutes;Clostridia;Oscillospirales;Oscillospiraceae;unknown genus;unknown species	0	0.00476372	0.00379219	0.00248238	0.0218986	0.0130787	0.0157212	0.00722909	0.0126015	0.0041632	0.00780427	0.0257326	0.00955475	0.0117178	0.00365818	0	0	0	0	0	0	0	0	0	0	0	0	0	0	0	0	0	0	0	0	0	0	0	0	0	0	0	0	0	0.0271592	0.0109763	0.00814399	0.0251509
OTU_504	Bacteria;Firmicutes;Clostridia;Oscillospirales;Oscillospiraceae;UCG-005;unknown species	0	0.157203	0.0492984	0	0	0	0	0	0.0108013	0.00832639	0	0.170478	0	0	0	0	0	0	0	0	0	0	0	0	0	0	0	0	0	0	0	0	0	0	0	0	0	0	0	0	0	0	0	0	0	0	0.00814399	0
OTU_505	Bacteria;Firmicutes;Clostridia;Clostridia vadinBB60 group;unknown family;unknown genus;unknown species	0.0577401	0	0.0227531	0	0	0.00435958	0.0104808	0.0180727	0.00540064	0	0	0	0.0143321	0.016405	0	0.00730442	0	0	0	0	0	0.0721501	0	0	0	0	0	0	0.00810603	0	0	0	0	0	0	0	0	0.0243867	0	0	0	0.0184786	0	0.00680365	0	0	0	0
OTU_506	Bacteria;Firmicutes;Bacilli;RF39;unknown family;unknown genus;unknown species	0.0692881	0	0.00379219	0.0124119	0.0218986	0.00871916	0.065505	0	0.0432051	0	0.00390213	0.0836309	0.0286642	0.00468713	0	0.00730442	0	0.00404433	0.0280002	0	0.0457875	0	0.00833264	0	0	0	0	0	0	0	0.00509918	0.05019	0	0.013783	0.0041324	0	0.00498281	0.029264	0	0.0268492	0.0504643	0	0	0	0	0	0	0.0167673
OTU_507	Bacteria;Firmicutes;Clostridia;Peptostreptococcales-Tissierellales;Anaerovoracaceae;Family XIII UCG-001;unknown species	0.017322	0.00476372	0	0	0.0383226	0	0.0157212	0.0289164	0.0234028	0.00832639	0.00390213	0.00321657	0.0286642	0	0	0.00973923	0.014243	0.00404433	0.00560004	0	0.00457875	0	0.00833264	0.0140282	0.023338	0.00983478	0.00844714	0.0159591	0.0364771	0.0314597	0	0	0.0110302	0.0321602	0.020662	0.00495393	0.0398625	0.0195093	0.00755801	0	0.0302786	0.0369572	0.0357159	0.0204109	0	0	0	0
OTU_508	Bacteria;Actinobacteriota;Coriobacteriia;Coriobacteriales;Eggerthellaceae;Gordonibacter;Multi-affiliation	0.00577401	0	0.00758438	0.00248238	0	0.0174383	0	0.0144582	0.00360042	0	0	0	0.0143321	0.00234357	0	0.00243481	0.00474766	0	0.00560004	0.0138683	0	0	0.00833264	0.0070141	0.003334	0	0.00844714	0.00531971	0	0	0.0101984	0	0.0220604	0.00459432	0.0041324	0	0	0.00975467	0.015116	0	0.00504643	0	0.00892897	0	0	0	0.00814399	0.00838364
OTU_509	Bacteria;Firmicutes;Clostridia;Oscillospirales;Oscillospiraceae;Colidextribacter;unknown species	0.011548	0.00476372	0.00379219	0.00744713	0	0.0261575	0.00786061	0	0.00180021	0.020816	0.0195107	0.00964972	0.00955475	0.0140614	0.00365818	0.0170437	0.0237383	0	0.00560004	0.0138683	0.00915751	0.00601251	0.0166653	0.0140282	0.003334	0.00655652	0.00281571	0	0.00405301	0.0104866	0.00509918	0.00717	0	0	0.0041324	0	0.00498281	0	0.00755801	0.0335616	0	0.0123191	0.0535738	0.0102055	0	0	0	0
OTU_510	Bacteria;Firmicutes;Bacilli;Lactobacillales;Lactobacillaceae;Lactobacillus;unknown species	0	0	0	0	0	0	0	0	0	0	0	0	0	0	0	0	0.0997009	0	0.0168001	0.0184911	0.21978	0.0420875	0	0.0210423	0	0.0426174	0.0168943	0.00531971	0.00810603	0.0524329	0	0.00717	0.099272	0	0	0.00990786	0.0697593	0	0.181392	0.00671231	0	0	0	0.0204109	0.0434546	0.137204	0.00407199	0.0167673
OTU_511	Bacteria;Firmicutes;Clostridia;Oscillospirales;[Eubacterium] coprostanoligenes group;unknown genus;unknown species	0	0	0	0	0	0	0	0	0	0	0	0	0	0	0	0	0.0569719	0	0.0168001	0.0184911	0.00915751	0.0420875	0.00833264	0	0.01667	0.013113	0.00844714	0	0.0324241	0	0	0	0.0165453	0	0.0041324	0	0	0.014632	0.00755801	0.00671231	0	0.00615953	0.0133935	0.00340182	0.0217273	0	0	0.00838364
OTU_512	Bacteria;Firmicutes;Clostridia;Oscillospirales;Ruminococcaceae;Faecalibacterium;unknown species	0.00577401	0	0	0	0	0.0130787	0.0026202	0.0253018	0.0144017	0	0.00780427	0.00964972	0.00955475	0.0070307	0	0.0243481	0.00474766	0.012133	0.0112001	0.00462278	0.0137363	0.0300625	0.00833264	0	0.010002	0	0.00281571	0.00531971	0	0	0	0.00717	0	0.0229716	0	0.00495393	0.0149484	0.0487734	0.0680221	0.0134246	0.0100929	0.0123191	0.00892897	0.0136073	0.0108637	0	0.02036	0
OTU_513	Bacteria;Firmicutes;Clostridia;Oscillospirales;Oscillospiraceae;unknown genus;unknown species	0	0.00952744	0.0492984	0	0	0.0130787	0	0.00361454	0.00180021	0.0291424	0	0.00643314	0.00477737	0.0117178	0.0548727	0.00243481	0	0.0323546	0.00560004	0.00462278	0.00457875	0	0	0.0350705	0	0	0.00281571	0.00531971	0	0.00524329	0	0.02151	0	0.013783	0	0.0148618	0.00996562	0	0.030232	0	0	0	0.00446449	0.00680365	0	0.00548817	0	0.0419182
OTU_514	Bacteria;Proteobacteria;Gammaproteobacteria;Enterobacterales;Enterobacteriaceae;Escherichia-Shigella;Multi-affiliation	0.00866101	0	0.0113766	0.0297885	0	0	0.00786061	0.0108436	0.0108013	0	0.0312171	0	0.0238869	0	0	0	0	0.012133	0	0	0	0	0	0.0070141	0.006668	0	0.0225257	0	0.00405301	0.00524329	0	0	0.00551511	0.0275659	0.020662	0	0	0	0	0	0	0.0739144	0.0223224	0.00680365	0.0162955	0	0	0
OTU_515	Bacteria;Firmicutes;Clostridia;Oscillospirales;UCG-010;unknown genus;unknown species	0.00866101	0.0142912	0.0113766	0	0	0.00435958	0.0026202	0.00361454	0	0.0124896	0	0	0.0143321	0	0	0	0.0189906	0.0202216	0	0.00924556	0.00457875	0.00601251	0.0333306	0.0140282	0	0.0295043	0.0140786	0	0.012159	0.00524329	0.0101984	0.06453	0.0275756	0.00918864	0.0082648	0.00990786	0.0149484	0	0.0755801	0.0134246	0.0100929	0.0123191	0.0312514	0.0102055	0.0162955	0	0	0
OTU_516	Bacteria;Firmicutes;Clostridia;Clostridia UCG-014;unknown family;unknown genus;unknown species	0	0	0.0455063	0	0.0383226	0.0741128	0	0.0144582	0.0648076	0	0.0195107	0	0	0.0187485	0	0	0	0	0.0448004	0	0	0	0	0	0.006668	0	0	0.00531971	0	0	0	0	0	0.00918864	0	0	0	0.0341413	0	0	0	0	0	0.00340182	0.00543183	0.032929	0.012216	0
OTU_517	Bacteria;Firmicutes;Clostridia;Oscillospirales;Ruminococcaceae;Faecalibacterium;unknown species	0	0.00476372	0.0227531	0.00248238	0	0.0217979	0	0	0.0180021	0	0.0117064	0	0	0	0	0	0.0474766	0.0283103	0.0168001	0.00924556	0.0457875	0	0	0.0140282	0	0.00983478	0	0.0106394	0	0	0.00509918	0.03585	0	0.00459432	0	0	0.00498281	0	0	0	0	0	0.00446449	0	0	0	0	0
OTU_518	Bacteria;Firmicutes;Bacilli;Lactobacillales;Lactobacillaceae;Lactobacillus;Multi-affiliation	0.002887	0	0	0.00248238	0	0	0	0	0	0	0	0.00321657	0	0	0	0	0.0522243	0.00808865	0.0336003	0.00462278	0.0137363	0.012025	0.00833264	0.0140282	0.003334	0.00327826	0.00844714	0	0.012159	0.0262164	0	0.00717	0.0716964	0.00459432	0	0.0247696	0.0149484	0	0.015116	0	0	0	0.00446449	0.0204109	0.0271592	0.0109763	0.00814399	0.0670691
OTU_519	Bacteria;Firmicutes;Clostridia;Clostridia UCG-014;unknown family;unknown genus;unknown species	0.00577401	0.0809832	0.0341297	0.00496475	0.0656958	0.0348766	0.013101	0.00722909	0.0468055	0	0.0897491	0.0128663	0	0.0960862	0	0	0	0.0444876	0.0168001	0.0138683	0.00915751	0.0180375	0.0249979	0.0140282	0.003334	0.0196696	0.0112628	0.00531971	0.012159	0.0314597	0	0.01434	0	0.0183773	0.0289268	0.00495393	0	0.00975467	0.015116	0.0201369	0.00504643	0.0123191	0	0.0204109	0.00543183	0.032929	0.0447919	0
OTU_520	Bacteria;Firmicutes;Bacilli;Erysipelotrichales;Erysipelotrichaceae;unknown genus;Faecalitalea sp.	0	0	0.0189609	0	0	0.122068	0	0	0	0.0374688	0	0.0964972	0.00477737	0	0.00365818	0.0657398	0	0.0849308	0.0168001	0.0184911	0	0.0180375	0	0	0	0.0524521	0.0534985	0.0319183	0	0	0	0.00717	0	0	0	0	0	0	0.015116	0	0	0	0	0.0170091	0	0	0	0
OTU_521	Bacteria;Firmicutes;Clostridia;Oscillospirales;Oscillospiraceae;UCG-005;unknown species	0	0.0381098	0.00758438	0	0.0273733	0.00435958	0.0052404	0	0.0450053	0	0	0.0578983	0	0	0	0	0	0	0	0	0	0	0	0	0	0	0	0	0	0	0	0.01434	0	0	0	0	0	0	0.00755801	0	0	0	0	0	0	0	0	0
OTU_522	Bacteria;Firmicutes;Clostridia;Oscillospirales;Oscillospiraceae;UCG-005;unknown species	0.011548	0.0190549	0.0113766	0.00744713	0.0328479	0.0392362	0.013101	0.0144582	0.0288034	0.0124896	0.0195107	0.00321657	0.0621059	0.016405	0.00365818	0.0486962	0	0	0.0112001	0	0.0228938	0	0.0166653	0.0490987	0.003334	0.00655652	0.0281571	0.0212789	0.00405301	0.0314597	0.00509918	0.00717	0.0386058	0.0183773	0	0.0544932	0.024914	0.00487734	0.0982541	0.0402739	0.0504643	0.0184786	0.0133935	0.0272146	0	0.0164645	0.00814399	0.00838364
OTU_523	Bacteria;Firmicutes;Clostridia;Lachnospirales;Lachnospiraceae;unknown genus;Multi-affiliation	0	0	0	0.00248238	0.0109493	0	0.0288222	0	0.00360042	0	0.0390213	0	0.0286642	0	0	0.0146088	0.0474766	0	0	0.138683	0	0.0661376	0.12499	0.0140282	0.03334	0	0	0	0.0729542	0	0.086686	0	0.0827267	0.00459432	0	0.0346775	0.00498281	0.0195093	0.00755801	0	0.0201857	0.0800739	0.0937542	0	0	0.0219527	0.00407199	0.117371
OTU_524	Bacteria;Firmicutes;Clostridia;Oscillospirales;[Eubacterium] coprostanoligenes group;unknown genus;unknown species	0.0606271	0.00476372	0.0189609	0.00248238	0	0	0	0.0144582	0.0144017	0.0041632	0.0234128	0.0353823	0	0.0351535	0.0512145	0	0	0.00404433	0	0	0	0	0	0	0	0	0	0	0.0445831	0.00524329	0	0.01434	0	0.013783	0	0	0.0448453	0.0195093	0	0	0	0	0	0.00340182	0.0162955	0	0.00407199	0.0419182
OTU_525	Bacteria;Firmicutes;Clostridia;Oscillospirales;Ruminococcaceae;Faecalibacterium;unknown species	0.002887	0	0.00379219	0.00496475	0	0.0217979	0	0.0144582	0.00720085	0.0041632	0.00390213	0	0.00955475	0.00937427	0	0.00486962	0.00474766	0.00404433	0.0168001	0.00924556	0.00915751	0	0	0.0140282	0.010002	0.0196696	0.00563142	0.0106394	0	0.0104866	0.00509918	0.01434	0	0.0229716	0.0082648	0	0.0199312	0	0	0	0.0100929	0.00615953	0	0.00680365	0.032591	0.00548817	0.00407199	0
OTU_526	Bacteria;Firmicutes;Clostridia;Lachnospirales;Lachnospiraceae;Eisenbergiella;unknown species	0.014435	0	0	0.00248238	0.00547465	0.00871916	0.00786061	0	0.0288034	0.00832639	0.00390213	0.0257326	0	0.0117178	0.00731636	0.0170437	0.0379813	0	0.00560004	0	0.00915751	0	0	0	0	0.00983478	0.0112628	0	0	0.0157299	0.0152975	0.04302	0	0.013783	0.0495888	0	0.00996562	0	0.00755801	0.0738354	0.0100929	0	0.0357159	0.0136073	0.00543183	0	0.012216	0
OTU_527	Bacteria;Firmicutes;Clostridia;Lachnospirales;Lachnospiraceae;[Ruminococcus] gauvreauii group;unknown species	0.017322	0.00476372	0	0	0	0	0.0026202	0	0.0108013	0	0.00390213	0	0.00955475	0.0070307	0.0621891	0.00730442	0.194654	0.00808865	0.0168001	0.00462278	0	0.036075	0	0.112226	0	0	0	0	0.012159	0	0.0458926	0	0	0.0459432	0.0041324	0.0247696	0.00996562	0.00487734	0.03779	0	0	0	0	0	0	0.0384172	0.012216	0.209591
OTU_528	Bacteria;Firmicutes;Clostridia;Lachnospirales;Lachnospiraceae;unknown genus;unknown species	0.02887	0.0142912	0.0227531	0.00496475	0.0218986	0.00435958	0.0026202	0.00361454	0.00900106	0.0041632	0	0.00643314	0.00477737	0.0421842	0.179251	0.0389569	0	0.00404433	0.00560004	0.00924556	0.00457875	0.0420875	0.0249979	0	0	0.00327826	0.0168943	0	0.0526892	0.0419463	0.0305951	0.00717	0.0110302	0.00459432	0	0.0297236	0.0597937	0	0.030232	0.0402739	0.0302786	0	0.0357159	0.0306164	0	0.0274409	0.016288	0.0167673
OTU_529	Bacteria;Firmicutes;Clostridia;Oscillospirales;Ruminococcaceae;Faecalibacterium;unknown species	0.017322	0.0238186	0.0113766	0.0372356	0.0109493	0.0174383	0.0157212	0.0253018	0.0144017	0.00832639	0.00780427	0.00321657	0.00477737	0.0187485	0	0.0146088	0.00949532	0.012133	0.00560004	0	0.018315	0.02405	0	0.0070141	0.006668	0.0163913	0.0309728	0.0159591	0	0	0.00509918	0	0	0.0229716	0.0247944	0.00990786	0.0348797	0.0195093	0.00755801	0	0.0100929	0.00615953	0.00892897	0.0238128	0.0108637	0.032929	0.00814399	0
OTU_530	Bacteria;Firmicutes;Clostridia;Lachnospirales;Lachnospiraceae;Lachnoclostridium;unknown species	0.011548	0.0285823	0.0341297	0	0	0.0130787	0	0	0.00180021	0.041632	0	0.0160829	0	0.0210921	0.109745	0.00243481	0	0	0	0	0.00915751	0	0	0	0	0	0	0.00531971	0	0.00524329	0	0	0	0.00918864	0.0123972	0	0.00996562	0.00975467	0.045348	0.0604108	0	0	0	0.0238128	0.0108637	0	0.012216	0.0167673
OTU_531	Bacteria;Firmicutes;Clostridia;Oscillospirales;Ruminococcaceae;unknown genus;unknown species	0.017322	0.00476372	0	0	0.0109493	0	0.0183414	0	0.00540064	0.00832639	0	0.00321657	0.00955475	0.00234357	0.0109745	0.00973923	0.00474766	0.00404433	0.00560004	0.00924556	0.00457875	0.00601251	0.0249979	0.0210423	0.013336	0.00655652	0.0112628	0	0.00405301	0.00524329	0	0	0.00551511	0	0.0082648	0.0148618	0.00498281	0.00487734	0.00755801	0.00671231	0.00504643	0.00615953	0.0133935	0.00680365	0.00543183	0	0	0
OTU_532	Bacteria;Firmicutes;Clostridia;Clostridia UCG-014;unknown family;unknown genus;unknown species	0.014435	0.0238186	0	0.0124119	0.00547465	0.0566745	0.013101	0	0.228627	0.0041632	0	0.00964972	0	0.0187485	0	0	0	0	0	0	0	0	0	0	0	0	0	0	0	0	0	0	0	0	0	0	0	0	0	0	0	0	0	0	0	0	0	0.00838364
OTU_533	Bacteria;Firmicutes;Clostridia;Oscillospirales;Ruminococcaceae;unknown genus;unknown species	0.023096	0.0190549	0.0644672	0	0	0.00435958	0.00786061	0	0.0108013	0.0333056	0.0312171	0.067548	0	0.0796813	0	0	0	0	0	0	0	0	0	0	0	0	0	0	0	0	0	0.11472	0	0	0	0	0	0	0	0	0	0	0	0.0238128	0	0	0	0
OTU_534	Bacteria;Firmicutes;Clostridia;Lachnospirales;Lachnospiraceae;Multi-affiliation;Multi-affiliation	0.0606271	0	0.0492984	0	0	0.00435958	0.065505	0.00361454	0.0522062	0	0.0819448	0.00643314	0.0238869	0.0257792	0.0292654	0.0657398	0.0617196	0.0161773	0	0.00924556	0.018315	0.012025	0	0.0070141	0.006668	0.0327826	0.0675771	0.0106394	0.0526892	0.0157299	0.0101984	0	0.0165453	0.0229716	0.0123972	0.00495393	0.0298969	0.0487734	0.03779	0.0335616	0.0151393	0.0369572	0.0223224	0.0170091	0	0.0219527	0.012216	0
OTU_535	Bacteria;Firmicutes;Clostridia;Oscillospirales;Oscillospiraceae;Colidextribacter;unknown species	0.00866101	0.0142912	0.00379219	0.00744713	0.0109493	0.0217979	0.0104808	0.0108436	0.00540064	0.0041632	0.00390213	0.00321657	0.0238869	0.0117178	0.0182909	0.0194785	0.0332336	0.00808865	0	0.00924556	0.0228938	0.0300625	0.0166653	0.0420846	0.020004	0.013113	0.00563142	0.00531971	0.0162121	0.0157299	0.0254959	0.00717	0.0110302	0.0229716	0.0041324	0.0247696	0.0298969	0.00975467	0.045348	0.0201369	0.0151393	0.00615953	0.0758962	0.00340182	0.0162955	0	0.00407199	0.0251509
OTU_536	Bacteria;Bacteroidota;Bacteroidia;Bacteroidales;Bacteroidaceae;Bacteroides;Bacteroides fragilis	0.014435	0.00952744	0.0113766	0.00496475	0.016424	0.00435958	0.0026202	0.00722909	0.0108013	0.0041632	0.0390213	0.00643314	0.00477737	0.00937427	0.0182909	0	0.0237383	0.012133	0.00560004	0.00462278	0	0.00601251	0	0.0070141	0.010002	0.00983478	0.00844714	0	0.0162121	0.00524329	0.0152975	0	0.0110302	0.00918864	0.0289268	0	0.0199312	0	0.015116	0	0.00504643	0	0.00892897	0.00340182	0.0108637	0	0	0.00838364
OTU_537	Bacteria;Firmicutes;Clostridia;Lachnospirales;Lachnospiraceae;Shuttleworthia;unknown species	0	0.0142912	0.0227531	0.0248238	0.0218986	0	0.00786061	0.03976	0.00900106	0.0166528	0.0663363	0.00964972	0.00477737	0	0.0329236	0.0243481	0.014243	0.00404433	0.0168001	0.0508506	0	0.0180375	0.0583285	0.0210423	0.010002	0	0	0.0106394	0.0324241	0.00524329	0.0101984	0	0.049636	0	0	0.00990786	0	0.014632	0.00755801	0	0.035325	0.0123191	0.00446449	0	0.0108637	0	0.016288	0
OTU_538	Bacteria;Firmicutes;Clostridia;Oscillospirales;Oscillospiraceae;Flavonifractor;unknown species	0.00866101	0	0	0.00248238	0	0.0130787	0.0026202	0.0180727	0.00900106	0	0	0	0.0143321	0	0	0.012174	0	0	0	0.00462278	0	0	0.00833264	0	0.010002	0.00327826	0	0	0.00810603	0.0157299	0	0	0.0220604	0.013783	0.0041324	0	0.0149484	0.029264	0	0.0268492	0	0.00615953	0.0223224	0	0	0.00548817	0	0.00838364
OTU_539	Bacteria;Cyanobacteria;Vampirivibrionia;Gastranaerophilales;unknown family;unknown genus;unknown species	0	0.0905107	0	0	0	0.0915511	0	0	0	0.0041632	0	0.0160829	0	0.053902	0.0475563	0	0	0.0727979	0.0336003	0	0.105311	0	0	0	0	0.00327826	0.0647614	0.0425577	0	0.0838926	0	0.03585	0	0	0	0	0.00996562	0	0	0.00671231	0.0454178	0	0	0.0476255	0	0	0.00814399	0
OTU_540	Bacteria;Firmicutes;Clostridia;Lachnospirales;Lachnospiraceae;Multi-affiliation;Multi-affiliation	0.025983	0.00952744	0.00758438	0.00248238	0	0.0217979	0.0026202	0	0.00540064	0.0124896	0.00780427	0	0	0.00937427	0.04024	0.012174	0.014243	0	0	0.0231139	0.00457875	0.00601251	0	0	0.013336	0.00327826	0	0.0106394	0.0243181	0.0157299	0.0101984	0.00717	0.049636	0.00459432	0.0082648	0.00990786	0.0199312	0.0195093	0.030232	0.0134246	0.0252321	0.0246381	0.0133935	0.00340182	0.00543183	0.00548817	0.00814399	0
OTU_541	Bacteria;Firmicutes;Clostridia;Clostridia UCG-014;unknown family;unknown genus;unknown species	0	0	0	0	0	0	0	0	0	0	0	0	0	0	0	0	0	0	0	0	0	0	0	0	0	0	0	0	0	0	0	0	0	0	0	0	0	0	0	0	0	0	0	0	0	0	0.0936558	0
OTU_542	Bacteria;Firmicutes;Clostridia;Oscillospirales;Ruminococcaceae;unknown genus;unknown species	0.002887	0.033346	0.00758438	0.00248238	0.0109493	0.0479554	0.0104808	0.0144582	0.00900106	0.0124896	0.00780427	0.00321657	0	0.00468713	0.04024	0.00243481	0.00474766	0	0	0	0	0	0	0.0210423	0.006668	0.00327826	0.00281571	0	0.0243181	0.00524329	0.00509918	0.00717	0.0606662	0.00459432	0	0.00495393	0.0199312	0.014632	0.045348	0.00671231	0.00504643	0.00615953	0.0491093	0	0	0.00548817	0	0.00838364
OTU_543	Bacteria;Firmicutes;Clostridia;Lachnospirales;Lachnospiraceae;unknown genus;unknown species	0.020209	0.0285823	0	0	0.016424	0.0348766	0	0.00361454	0.00360042	0.00832639	0.0156085	0.00964972	0	0.0234357	0.0731636	0.00243481	0.00474766	0.00808865	0.0224002	0.0138683	0.00915751	0	0	0	0	0	0.00281571	0	0	0.0104866	0.0101984	0.00717	0.0110302	0.013783	0.0123972	0	0.0548109	0.00975467	0.0755801	0.0335616	0.00504643	0	0	0.0170091	0.00543183	0.0219527	0.0366479	0.0335345
OTU_544	Bacteria;Firmicutes;Clostridia;Lachnospirales;Lachnospiraceae;Eisenbergiella;unknown species	0.00577401	0	0.00379219	0.00496475	0	0.00435958	0	0.0108436	0.0216025	0.0041632	0.0117064	0.00964972	0.0191095	0.0187485	0.0365818	0.00486962	0.028486	0.00404433	0.0168001	0.041605	0.00457875	0.0180375	0.0249979	0	0.010002	0.0163913	0.0225257	0	0.0243181	0.00524329	0.0305951	0.02868	0.0220604	0.00918864	0.0123972	0.00990786	0.0498281	0.00487734	0.0529061	0.0536985	0.0201857	0.0123191	0.00446449	0.0340182	0.00543183	0	0.02036	0
OTU_545	Bacteria;Firmicutes;Bacilli;Lactobacillales;Lactobacillaceae;Lactobacillus;Multi-affiliation	0	0.104802	0.00758438	0	0.0218986	0	0.0235818	0.00361454	0.00720085	0.0166528	0.00390213	0.0128663	0.00477737	0.00468713	0.00731636	0.0973923	0	0	0	0	0	0	0	0	0	0	0	0	0	0	0	0	0	0	0	0	0	0	0	0	0	0	0	0	0	0	0	0
OTU_546	Bacteria;Firmicutes;Clostridia;Oscillospirales;Oscillospiraceae;Flavonifractor;Multi-affiliation	0.00866101	0	0.0265453	0.00248238	0	0	0	0.00722909	0	0	0.171694	0	0.00477737	0	0	0	0.00474766	0	0	0	0.00457875	0.00601251	0	0	0.070014	0.00983478	0	0	0.0202651	0.00524329	0	0	0	0	0	0	0	0	0	0	0	0.00615953	0	0	0	0	0	0
OTU_547	Bacteria;Firmicutes;Bacilli;Bacillales;Bacillaceae;Bacillus;Multi-affiliation	0	0.00476372	0	0.0422004	0.0766451	0.0130787	0.0209616	0.00722909	0.0558066	0.020816	0.0975534	0.00321657	0.0716606	0.0140614	0	0	0.00474766	0.024266	0	0.00462278	0.00915751	0	0	0	0.01667	0	0.0112628	0.0425577	0	0.00524329	0	0	0.0275756	0.00918864	0.0991777	0	0	0	0.00755801	0	0.0403714	0	0.00446449	0.00340182	0.00543183	0	0	0
OTU_548	Bacteria;Firmicutes;Clostridia;Lachnospirales;Lachnospiraceae;unknown genus;unknown species	0.017322	0	0.00758438	0.00248238	0.0109493	0	0.0235818	0.00722909	0	0	0.0234128	0.00321657	0.00477737	0	0	0.0267829	0	0	0.00560004	0	0	0.012025	0	0	0	0	0.00563142	0	0.0202651	0	0.0101984	0	0.0165453	0	0	0	0	0.0341413	0.015116	0	0	0.00615953	0.0133935	0.00680365	0	0.0109763	0.00407199	0
OTU_549	Bacteria;Firmicutes;Clostridia;Oscillospirales;Ruminococcaceae;Faecalibacterium;unknown species	0.00577401	0.00476372	0.00379219	0.0099295	0	0.0130787	0	0.0144582	0.00360042	0	0.0117064	0	0.038219	0	0	0	0	0.00404433	0	0	0	0	0	0.0280564	0.010002	0	0.0140786	0	0	0	0	0	0	0.0275659	0	0	0	0.00487734	0.00755801	0.0335616	0.00504643	0.0307977	0	0	0	0	0	0
OTU_550	Bacteria;Firmicutes;Clostridia;Lachnospirales;Lachnospiraceae;[Eubacterium] hallii group;unknown species	0.034644	0.00476372	0.0113766	0	0	0.0130787	0.00786061	0.0325309	0.00720085	0	0.0117064	0.00643314	0.038219	0.0070307	0.00731636	0.00730442	0	0	0	0.0462278	0	0	0	0.0210423	0	0	0	0	0	0	0	0.00717	0.0165453	0	0	0	0	0.00975467	0	0	0.0100929	0.0246381	0.0223224	0	0	0.0164645	0.02036	0.0251509
OTU_551	Bacteria;Firmicutes;Clostridia;Lachnospirales;Lachnospiraceae;[Ruminococcus] torques group;unknown species	0.00866101	0	0	0.0173766	0.0383226	0	0	0.03976	0.0486057	0	0.10926	0	0	0	0	0.012174	0	0	0	0	0	0	0	0	0	0.00655652	0	0	0	0	0	0	0.00551511	0	0	0	0	0	0	0	0	0	0	0	0	0	0	0
OTU_552	Bacteria;Firmicutes;Clostridia;Clostridia UCG-014;unknown family;unknown genus;unknown species	0	0	0.0303375	0	0.016424	0.0435958	0	0.0180727	0.025203	0	0.0195107	0.00321657	0	0.00937427	0	0.00486962	0	0.00808865	0.0616005	0	0	0	0	0	0.006668	0	0	0.0265986	0.0202651	0.00524329	0	0.00717	0	0.00918864	0	0	0.00996562	0	0	0.00671231	0.00504643	0	0	0.00680365	0.00543183	0.0164645	0.012216	0
OTU_553	Bacteria;Firmicutes;Clostridia;Lachnospirales;Lachnospiraceae;[Ruminococcus] torques group;unknown species	0.040418	0.0190549	0.0189609	0.00744713	0	0	0.0340626	0.0361454	0.00900106	0	0.0429235	0	0.0334416	0.00937427	0	0.0267829	0.0474766	0.0202216	0.00560004	0.0184911	0.00457875	0	0	0.0070141	0	0.0426174	0.0422357	0.0106394	0	0.0209732	0.0203967	0	0	0.013783	0.0041324	0	0.0149484	0.0975467	0.015116	0.0201369	0.0151393	0	0	0.00680365	0	0	0.00407199	0.00838364
OTU_554	Bacteria;Firmicutes;Clostridia;Oscillospirales;Oscillospiraceae;UCG-005;unknown species	0	0.0238186	0.00758438	0	0	0	0	0	0.00900106	0.00832639	0	0.00643314	0	0.00234357	0	0	0	0	0	0	0	0	0	0	0	0	0	0	0	0	0	0	0	0	0	0	0	0	0.00755801	0	0	0	0	0	0	0	0	0
OTU_555	Bacteria;Firmicutes;Clostridia;Lachnospirales;Lachnospiraceae;[Ruminococcus] torques group;unknown species	0.040418	0.00952744	0.0303375	0	0.00547465	0.0217979	0.13101	0.00361454	0.104412	0.0041632	0.0624342	0.0128663	0.0716606	0.016405	0.00365818	0.00973923	0	0.00808865	0.00560004	0	0	0.00601251	0	0.0210423	0	0.00983478	0.0168943	0.0159591	0	0	0	0	0	0.00918864	0.0082648	0	0.0149484	0.0487734	0	0	0.00504643	0.0307977	0	0	0.032591	0.00548817	0.016288	0
OTU_556	Bacteria;Firmicutes;Clostridia;Oscillospirales;unknown family;Hydrogenoanaerobacterium;unknown species	0.00866101	0.00952744	0	0.00248238	0.0273733	0.00435958	0.0209616	0.0253018	0	0.0041632	0.00390213	0	0	0.0070307	0.0219491	0.0146088	0.0237383	0.0202216	0	0	0.00915751	0	0	0.0210423	0	0.0229478	0.0366043	0.0106394	0.0364771	0.0209732	0.0101984	0.02151	0.00551511	0	0.0247944	0	0.00498281	0.0195093	0.015116	0.0268492	0.00504643	0.0123191	0.0223224	0.00680365	0.0380228	0.0219527	0.012216	0.00838364
OTU_557	Bacteria;Firmicutes;Clostridia;Lachnospirales;Lachnospiraceae;Anaerostipes;unknown species	0	0.0142912	0.0265453	0.0099295	0	0	0	0	0	0.154038	0	0.0289491	0	0.016405	0.0585309	0	0.00949532	0.0283103	0.00560004	0	0.018315	0	0	0	0.003334	0.0819565	0.0844714	0.0106394	0	0	0	0	0	0.0505375	0.0123972	0	0.00498281	0	0.00755801	0.0335616	0	0	0	0	0.0217273	0	0.138448	0
OTU_558	Bacteria;Firmicutes;Clostridia;Lachnospirales;Lachnospiraceae;[Ruminococcus] torques group;unknown species	0.020209	0.0142912	0	0.00496475	0.0273733	0.0261575	0.00786061	0.0361454	0.0144017	0	0.0234128	0.00321657	0.0286642	0.016405	0.0146327	0.0219133	0	0	0	0.0323595	0	0.0300625	0.0166653	0.0350705	0.010002	0	0	0	0.0729542	0.00524329	0.0713885	0	0.0330907	0.00459432	0.0082648	0.0247696	0.0199312	0.0243867	0	0.00671231	0.0201857	0.0184786	0.0133935	0.00340182	0.00543183	0	0	0.00838364
OTU_559	Bacteria;Firmicutes;Clostridia;Lachnospirales;Lachnospiraceae;unknown genus;Multi-affiliation	0.00577401	0.00952744	0.00758438	0	0	0.00435958	0.0026202	0	0.00540064	0.0041632	0	0.00964972	0.00955475	0.0328099	0.0292654	0	0	0	0.0504004	0	0	0	0.00833264	0	0	0	0	0.0106394	0	0.00524329	0	0	0	0.0229716	0.0041324	0	0	0	0	0	0	0	0	0.00340182	0.00543183	0.0109763	0.012216	0
OTU_560	Bacteria;Firmicutes;Clostridia;Oscillospirales;Oscillospiraceae;unknown genus;unknown species	0.00866101	0.00476372	0.00758438	0.00248238	0	0.0217979	0.0026202	0.00361454	0.00540064	0	0.00780427	0.00321657	0	0.00234357	0.0109745	0.012174	0.0189906	0.00808865	0.0112001	0.00462278	0	0.00601251	0.0249979	0.0140282	0.01667	0	0.00563142	0.0159591	0.0283711	0	0	0.00717	0.0165453	0.00459432	0.0082648	0.00495393	0	0.0341413	0.045348	0.00671231	0.00504643	0.0246381	0.0267869	0.0136073	0	0	0.00407199	0.00838364
OTU_561	Bacteria;Firmicutes;Clostridia;Oscillospirales;Oscillospiraceae;Colidextribacter;unknown species	0.011548	0.0190549	0	0.00248238	0	0.0392362	0.0052404	0	0.00540064	0.00832639	0.00390213	0.00321657	0.0191095	0.0070307	0.00365818	0.0292177	0.00949532	0	0.00560004	0	0.00457875	0	0.00833264	0.0140282	0.006668	0	0.00563142	0	0.00810603	0	0	0	0.0110302	0.013783	0	0.0198157	0	0	0.00755801	0.0134246	0	0.0184786	0.00892897	0.00340182	0.0162955	0.0219527	0.00407199	0
OTU_562	Bacteria;Firmicutes;Clostridia;Lachnospirales;Lachnospiraceae;unknown genus;unknown species	0.025983	0	0	0	0.0109493	0.00871916	0.0052404	0.00722909	0.00180021	0	0.00390213	0	0.00477737	0.00234357	0	0.0292177	0.00949532	0.00808865	0	0.00462278	0.00915751	0.00601251	0.00833264	0	0.01667	0	0	0	0.00405301	0.00524329	0.0203967	0	0	0.013783	0.0041324	0.00990786	0.0348797	0.0341413	0.015116	0.0335616	0.0151393	0.0123191	0	0.0238128	0.0217273	0	0.00407199	0
OTU_563	Bacteria;Firmicutes;Clostridia;Clostridia UCG-014;unknown family;unknown genus;unknown species	0	0	0.00758438	0	0	0	0.0497838	0	0.0144017	0	0	0	0	0.00234357	0.00731636	0	0	0	0	0	0	0	0	0	0	0	0	0	0	0.0104866	0	0	0	0	0	0	0	0	0	0	0	0	0	0.00340182	0.0217273	0.0439054	0.016288	0
OTU_564	Bacteria;Firmicutes;Clostridia;Clostridia UCG-014;unknown family;unknown genus;unknown species	0	0	0	0	0	0	0	0	0	0	0	0	0	0	0	0	0	0	0	0	0	0	0	0	0	0	0	0	0	0	0	0	0	0	0	0	0	0	0	0	0	0	0	0	0	0	0.0325759	0
OTU_565	Bacteria;Firmicutes;Clostridia;Oscillospirales;Oscillospiraceae;unknown genus;unknown species	0	0.0238186	0.0151688	0.00744713	0.0711705	0.00435958	0	0	0.0234028	0.0291424	0	0.0353823	0	0.0328099	0.00365818	0	0	0	0	0	0	0	0	0	0	0	0	0	0	0	0	0	0	0	0	0	0	0	0	0	0	0.00615953	0	0.0136073	0.0108637	0.00548817	0	0
OTU_566	Bacteria;Firmicutes;Clostridia;Lachnospirales;Lachnospiraceae;Blautia;unknown species	0	0	0.0379219	0	0	0	0	0	0	0.0457952	0	0.0128663	0	0.00937427	0	0	0	0.12133	0	0	0.0137363	0	0	0	0	0.0786782	0.442067	0.0319183	0	0.036703	0	0	0	0	0.0123972	0	0	0	0.022674	0.0201369	0	0	0	0.0102055	0	0	0	0
OTU_567	Bacteria;Firmicutes;Clostridia;Oscillospirales;Ruminococcaceae;Subdoligranulum;unknown species	0.0808361	0.0142912	0	0	0.00547465	0.0174383	0.013101	0.0325309	0.0234028	0.00832639	0.0312171	0.00321657	0.00477737	0.00468713	0.00365818	0.00486962	0	0	0	0.0369822	0.00915751	0	0.0166653	0.0350705	0.026672	0.00327826	0.00281571	0.00531971	0.00405301	0	0	0	0	0.00459432	0	0.0148618	0	0.00487734	0	0.0201369	0.00504643	0.0246381	0	0.00340182	0	0	0	0
OTU_568	Bacteria;Firmicutes;Clostridia;Lachnospirales;Lachnospiraceae;unknown genus;unknown species	0.002887	0	0.00758438	0	0.0273733	0.00435958	0.0026202	0.00722909	0	0.00832639	0.0117064	0	0.0191095	0.0187485	0.0182909	0.0146088	0.014243	0	0	0	0	0.036075	0.0416632	0	0	0	0.00281571	0	0.0405301	0.0209732	0.0203967	0	0.0110302	0	0.0041324	0.00495393	0.00996562	0.00487734	0.045348	0.00671231	0.0100929	0.0369572	0.0133935	0.00340182	0	0	0	0
OTU_569	Bacteria;Firmicutes;Clostridia;Clostridia vadinBB60 group;unknown family;unknown genus;unknown species	0.017322	0	0	0.00248238	0	0.00435958	0	0	0	0.0499584	0	0.0418154	0	0.0609327	0.00731636	0	0	0.0363989	0.0280002	0.0277367	0.0641026	0	0.0333306	0.0490987	0	0.0491739	0.11826	0.0159591	0.00405301	0	0.0101984	0.07887	0	0.0643205	0	0.108986	0.0647765	0	0.00755801	0.0134246	0	0.0123191	0	0.00680365	0	0.0274409	0	0
OTU_570	Bacteria;Firmicutes;Clostridia;Oscillospirales;Ruminococcaceae;DTU089;unknown species	0	0	0	0	0	0	0	0.00722909	0	0	0.00390213	0	0	0.00468713	0	0	0.00949532	0	0	0.00462278	0.0137363	0.0180375	0.00833264	0	0.010002	0.00327826	0.0253414	0	0.0243181	0	0	0.02868	0.0937569	0.0183773	0	0.0148618	0.024914	0.00487734	0.022674	0.00671231	0	0.00615953	0.102683	0.0102055	0	0.00548817	0	0.00838364
OTU_571	Bacteria;Firmicutes;Clostridia;Lachnospirales;Lachnospiraceae;unknown genus;Multi-affiliation	0.002887	0	0	0	0.0273733	0.00435958	0.0104808	0.00722909	0	0	0.0390213	0	0.0286642	0	0	0.0194785	0.0189906	0.012133	0	0.041605	0.00457875	0.0601251	0.208316	0.070141	0.020004	0	0	0	0.0526892	0.0104866	0.0509918	0	0.0606662	0.00459432	0	0.0346775	0	0.00487734	0	0	0.0403714	0.0369572	0.102683	0	0.0217273	0.0274409	0.016288	0.0586854
OTU_572	Bacteria;Firmicutes;Clostridia;Lachnospirales;Lachnospiraceae;unknown genus;Multi-affiliation	0.00577401	0	0	0.00496475	0.016424	0.0261575	0.0052404	0.00722909	0.0306036	0.00832639	0.0234128	0.00964972	0.00955475	0.0140614	0.0438982	0.00486962	0.0237383	0.00404433	0.00560004	0.0600962	0	0.0781626	0.0499958	0	0.003334	0.00655652	0.00281571	0	0.0445831	0.0104866	0.0356943	0.02151	0.0275756	0.00918864	0.020662	0.0198157	0.00498281	0	0.03779	0.0402739	0.0656036	0.0184786	0.0223224	0.0102055	0.00543183	0.00548817	0.012216	0
OTU_573	Bacteria;Firmicutes;Clostridia;Oscillospirales;Butyricicoccaceae;Butyricicoccus;unknown species	0	0.00476372	0.0151688	0.00496475	0.0602212	0	0.013101	0.00361454	0	0	0.00390213	0.0160829	0.0286642	0.016405	0	0.0146088	0	0.00808865	0	0	0	0	0	0	0	0	0	0	0	0	0	0	0	0	0	0	0	0	0	0	0	0	0	0	0	0	0	0
OTU_574	Bacteria;Firmicutes;Clostridia;Oscillospirales;Ruminococcaceae;Ruminococcus;unknown species	0	0.0381098	0	0	0	0	0.0052404	0.00722909	0.00180021	0.0124896	0	0.00321657	0.038219	0.0070307	0	0	0	0	0	0	0	0	0.0166653	0.0280564	0	0	0	0	0	0	0	0.01434	0	0	0	0	0	0.029264	0	0	0	0.0369572	0.0223224	0.00340182	0	0.032929	0.00407199	0.0167673
OTU_575	Bacteria;Firmicutes;Clostridia;Oscillospirales;Ruminococcaceae;unknown genus;unknown species	0	0	0	0	0.0218986	0.0130787	0.0026202	0	0.00720085	0.00832639	0	0.0160829	0.00955475	0.00234357	0.0146327	0	0	0.00808865	0.00560004	0.00924556	0.00457875	0	0	0	0.013336	0.0262261	0.0140786	0.0106394	0.0445831	0	0.00509918	0.01434	0.0330907	0.00459432	0	0.00495393	0.0149484	0.0195093	0.015116	0.00671231	0.00504643	0	0.0267869	0	0	0	0	0
OTU_576	Bacteria;Firmicutes;Clostridia;Lachnospirales;Lachnospiraceae;Blautia;unknown species	0	0	0	0.00248238	0	0	0.0052404	0.0216873	0	0.0041632	0.00780427	0	0.0143321	0.00234357	0.0146327	0.00243481	0.014243	0	0	0.0138683	0	0.0541126	0.0166653	0	0	0.00327826	0	0.00531971	0.00810603	0	0	0	0	0	0	0.0247696	0	0	0	0	0	0.00615953	0	0	0	0	0.016288	0
OTU_577	Bacteria;Firmicutes;Clostridia;Lachnospirales;Lachnospiraceae;Multi-affiliation;Multi-affiliation	0.002887	0	0	0.0422004	0.186138	0.00435958	0	0.112051	0.0414049	0	0.0741406	0	0.00955475	0	0	0.0389569	0	0	0	0	0	0	0	0	0	0	0	0	0	0	0	0	0.0275756	0	0	0	0.00498281	0	0	0	0	0	0	0	0	0	0	0
OTU_578	Bacteria;Firmicutes;Clostridia;Lachnospirales;Lachnospiraceae;GCA-900066575;unknown species	0.00577401	0	0	0.00248238	0.0273733	0.0130787	0.0026202	0.00361454	0.00360042	0.00832639	0.00390213	0	0.00477737	0.0187485	0.0658472	0.00486962	0.0189906	0.00404433	0.0112001	0	0	0.00601251	0.0166653	0.0280564	0.006668	0	0	0.0106394	0.0243181	0.0104866	0	0.00717	0.0275756	0.00459432	0.0041324	0.00990786	0.00996562	0	0.030232	0	0.00504643	0	0.0223224	0	0	0	0.016288	0
OTU_579	Bacteria;Firmicutes;Clostridia;Oscillospirales;[Eubacterium] coprostanoligenes group;unknown genus;unknown species	0.014435	0	0	0	0	0.0217979	0.0026202	0	0.00180021	0.0166528	0	0	0.0286642	0.00234357	0	0.00243481	0.00474766	0	0.0280002	0.0323595	0.00457875	0.0661376	0.00833264	0.0420846	0.15003	0.00655652	0	0	0.00810603	0.00524329	0	0	0.0551511	0	0	0.00495393	0.0199312	0	0.00755801	0	0.0454178	0.0123191	0	0	0	0	0.012216	0
OTU_580	Bacteria;Firmicutes;Clostridia;Lachnospirales;Lachnospiraceae;[Eubacterium] hallii group;unknown species	0.023096	0	0	0.00744713	0	0.00871916	0	0.00361454	0.00540064	0	0.0117064	0	0.00955475	0.00234357	0	0.00486962	0	0	0	0.041605	0	0	0	0.0420846	0	0	0	0	0	0	0	0	0.0220604	0	0	0	0	0	0	0	0	0.0246381	0.0267869	0	0	0.0164645	0.012216	0.0251509
OTU_581	Bacteria;Firmicutes;Clostridia;Oscillospirales;[Eubacterium] coprostanoligenes group;unknown genus;unknown species	0.034644	0	0.0227531	0	0	0	0	0.0144582	0.0108013	0.00832639	0.00390213	0.022516	0	0.0234357	0.0182909	0.00243481	0	0.00404433	0	0	0	0	0	0	0	0	0	0	0.00405301	0	0	0.00717	0	0.0505375	0	0	0.0597937	0.014632	0	0	0	0	0	0	0.00543183	0	0.00407199	0.00838364
OTU_582	Bacteria;Firmicutes;Clostridia;Lachnospirales;Lachnospiraceae;Lachnospiraceae FE2018 group;unknown species	0.011548	0.0142912	0	0	0	0.0174383	0.013101	0.0469891	0.00360042	0	0	0	0.00477737	0	0	0	0.00949532	0	0	0.0647189	0	0.012025	0	0	0	0	0	0	0	0	0.0203967	0	0	0	0	0.0346775	0	0	0.015116	0.0201369	0.00504643	0	0.00446449	0	0.00543183	0.00548817	0	0.0167673
OTU_583	Bacteria;Firmicutes;Clostridia;Oscillospirales;Oscillospiraceae;UCG-005;unknown species	0	0.0666921	0.0265453	0	0.0492719	0	0.0026202	0	0.025203	0.00832639	0.00390213	0.0385989	0	0.00468713	0	0	0	0	0	0	0	0	0	0	0	0	0	0	0	0	0	0.05019	0	0	0	0	0	0.00487734	0.022674	0	0	0	0	0	0	0	0.012216	0.0167673
OTU_584	Bacteria;Firmicutes;Clostridia;Oscillospirales;Oscillospiraceae;Flavonifractor;unknown species	0	0	0.00379219	0.0124119	0.0273733	0.0566745	0	0.00361454	0.0288034	0.0041632	0.0234128	0.0128663	0.0238869	0.00234357	0.00365818	0.00243481	0	0	0.0112001	0.00462278	0	0	0	0	0.003334	0	0	0	0	0.00524329	0	0	0.00551511	0.00459432	0.0041324	0	0.00498281	0	0	0	0.00504643	0.00615953	0	0.0136073	0	0	0	0.0167673
OTU_585	Bacteria;Firmicutes;Clostridia;Oscillospirales;Ruminococcaceae;Faecalibacterium;unknown species	0.00577401	0.0381098	0.0265453	0.00248238	0.00547465	0.030517	0.0183414	0.00361454	0.00540064	0.0124896	0	0.0289491	0.0143321	0.0328099	0	0.00973923	0.00474766	0.0161773	0.0168001	0.00924556	0.00915751	0	0.00833264	0	0	0	0.0168943	0.00531971	0	0.00524329	0	0.05019	0	0.0275659	0.0082648	0.00990786	0.0298969	0.014632	0.030232	0.0268492	0.0100929	0.0246381	0	0.0306164	0	0.0164645	0.016288	0.00838364
OTU_586	Bacteria;Firmicutes;Clostridia;Lachnospirales;Lachnospiraceae;unknown genus;bacterium ic1311	0.002887	0.0190549	0.0113766	0	0	0.0174383	0	0	0.00180021	0.020816	0	0.00321657	0	0.016405	0.0256073	0	0.00949532	0	0.0448004	0.00924556	0	0	0	0	0	0	0.0309728	0	0	0.0157299	0	0	0	0.0229716	0	0	0	0.00975467	0.0604641	0.00671231	0	0	0	0.0136073	0.0162955	0	0.012216	0
OTU_587	Bacteria;Firmicutes;Clostridia;Clostridia UCG-014;unknown family;unknown genus;unknown species	0.017322	0	0.0379219	0	0.0766451	0	0.0681252	0	0.0450053	0	0	0	0	0.00234357	0.00731636	0	0	0	0	0	0	0	0	0	0	0	0	0	0	0	0	0	0	0	0	0	0	0	0	0	0	0	0	0.0136073	0.0597501	0.0493936	0.0407199	0.0503018
OTU_588	Bacteria;Firmicutes;Clostridia;Lachnospirales;Lachnospiraceae;[Ruminococcus] torques group;unknown species	0	0.00476372	0.0151688	0.00248238	0.0328479	0.00871916	0	0	0.00360042	0.0166528	0	0.0160829	0	0.0890555	0.0438982	0.00243481	0.014243	0.00808865	0.0112001	0.0184911	0.0137363	0.00601251	0.0333306	0.0070141	0.006668	0.00327826	0.01971	0	0.0405301	0.0314597	0.00509918	0	0	0.0229716	0.0041324	0	0.0199312	0	0.015116	0.00671231	0	0	0	0.0102055	0	0	0	0.00838364
OTU_589	Bacteria;Firmicutes;Clostridia;Lachnospirales;Lachnospiraceae;Sellimonas;Lachnoclostridium phocaeense	0.017322	0.0190549	0.0455063	0.00744713	0.00547465	0.0261575	0	0.00722909	0.00360042	0	0.00780427	0.0128663	0	0.0140614	0.0365818	0.0243481	0.0379813	0.024266	0.00560004	0.0277367	0.00457875	0.00601251	0.0166653	0.0631269	0	0.00983478	0.0168943	0	0.0283711	0	0	0.02151	0.0330907	0.0229716	0.0165296	0.00495393	0.00498281	0.014632	0.022674	0.0134246	0.0252321	0.0246381	0	0.0102055	0.0380228	0.0109763	0.0325759	0.0251509
OTU_590	Bacteria;Firmicutes;Clostridia;Lachnospirales;Lachnospiraceae;[Ruminococcus] torques group;unknown species	0.037531	0.00952744	0.0682594	0	0	0.0217979	0.0812263	0.0144582	0.034204	0.00832639	0.284856	0.00643314	0.0573285	0.0210921	0.00365818	0.0706094	0.0569719	0.0323546	0.0168001	0.0231139	0.00915751	0.0481	0.0249979	0.0350705	0.013336	0	0.0534985	0.0478774	0.0526892	0.0314597	0.0305951	0	0.0330907	0.0643205	0.020662	0.0198157	0.0398625	0.102424	0.03779	0.0134246	0.0252321	0.0985525	0.0178579	0.0204109	0.032591	0	0.024432	0
OTU_591	Bacteria;Firmicutes;Clostridia;Lachnospirales;Lachnospiraceae;Anaerostipes;unknown species	0	0.00476372	0.00758438	0.00744713	0	0	0	0	0	0.0749376	0	0.0418154	0	0.0140614	0.00731636	0	0	0.00808865	0.0168001	0	0	0	0	0	0	0.0295043	0.0506828	0	0	0	0	0	0	0.0183773	0.0082648	0	0.00498281	0	0.00755801	0.0134246	0	0	0	0	0.00543183	0.00548817	0.0488639	0
OTU_592	Bacteria;Firmicutes;Clostridia;Oscillospirales;Ruminococcaceae;Faecalibacterium;unknown species	0.025983	0.033346	0.00379219	0	0.0273733	0.0566745	0.0235818	0.0614473	0.0198023	0.0041632	0.00780427	0	0.0286642	0.0070307	0	0.0292177	0.0237383	0.0202216	0.0336003	0.0554734	0.0274725	0.0300625	0.0499958	0.0420846	0.056678	0.0163913	0.00844714	0.0212789	0	0	0.0356943	0	0	0.0459432	0.0247944	0.0247696	0.0448453	0.043896	0.045348	0.0268492	0.0403714	0.0369572	0	0.0374201	0.032591	0.0164645	0.024432	0
OTU_593	Bacteria;Firmicutes;Clostridia;Oscillospirales;Oscillospiraceae;NK4A214 group;unknown species	0.025983	0	0.0227531	0.00248238	0.00547465	0.0130787	0.0052404	0.0216873	0.0126015	0	0.0390213	0	0.00955475	0.0351535	0	0.0340873	0	0.00404433	0	0	0.00915751	0.00601251	0.00833264	0	0.010002	0	0	0.00531971	0.0162121	0	0.0152975	0.01434	0	0.00918864	0	0.0544932	0	0.00975467	0	0	0.0252321	0.0677549	0.00446449	0.00340182	0.00543183	0.0109763	0.012216	0.00838364
OTU_594	Bacteria;Firmicutes;Clostridia;Lachnospirales;Lachnospiraceae;Multi-affiliation;Multi-affiliation	0.025983	0.00952744	0	0	0	0	0.0026202	0	0	0	0.0117064	0	0.0143321	0	0	0.0194785	0	0	0	0	0	0.012025	0	0	0.05001	0	0	0.0265986	0.00810603	0	0	0	0.0330907	0	0	0	0	0	0	0	0	0.0307977	0	0	0.00543183	0	0.012216	0
OTU_595	Bacteria;Firmicutes;Clostridia;Lachnospirales;Lachnospiraceae;GCA-900066575;unknown species	0.011548	0.00952744	0	0	0.0109493	0.00435958	0.0052404	0	0	0	0	0.00321657	0.0238869	0.0070307	0	0	0.00474766	0.024266	0	0.0138683	0.00457875	0.012025	0	0	0.030006	0.00327826	0	0	0.00810603	0.00524329	0.00509918	0.03585	0	0.00459432	0.0041324	0.0247696	0.00996562	0.00975467	0.015116	0.0268492	0.0151393	0	0	0	0.00543183	0.0109763	0	0
OTU_596	Bacteria;Firmicutes;Clostridia;Lachnospirales;Lachnospiraceae;Blautia;unknown species	0	0.00952744	0.0455063	0.00496475	0	0	0.0026202	0.0108436	0	0.0041632	0	0.0192994	0	0.00468713	0	0	0.00949532	0.0444876	0	0	0	0.00601251	0.00833264	0	0.003334	0.0295043	0.0703928	0	0.00405301	0.0209732	0	0.00717	0.00551511	0	0.0082648	0	0.024914	0	0.022674	0	0	0.0123191	0.00892897	0.0170091	0	0.0109763	0.0977278	0
OTU_597	Bacteria;Firmicutes;Clostridia;Lachnospirales;Lachnospiraceae;unknown genus;unknown species	0.031757	0.0238186	0	0	0.00547465	0.00871916	0	0.00722909	0.00180021	0.00832639	0.00780427	0.00321657	0.00477737	0	0	0.0243481	0	0.00808865	0	0	0	0	0	0	0.003334	0	0	0.00531971	0	0	0	0	0.0275756	0.013783	0	0.00495393	0	0.0195093	0	0	0	0	0	0	0	0	0	0.00838364
OTU_598	Bacteria;Firmicutes;Clostridia;Lachnospirales;Lachnospiraceae;unknown genus;Multi-affiliation	0	0	0	0	0.00547465	0	0.0288222	0.0144582	0	0	0.117064	0.00321657	0.0143321	0	0	0.00973923	0.00474766	0	0	0.00462278	0	0.036075	0.0749938	0.0561128	0.01667	0	0.00281571	0	0.00405301	0	0	0	0.0110302	0	0	0.00990786	0	0	0	0	0.035325	0.0184786	0	0	0.0108637	0.0164645	0.0325759	0.0335345
OTU_599	Bacteria;Firmicutes;Clostridia;Lachnospirales;Lachnospiraceae;[Ruminococcus] gauvreauii group;unknown species	0.017322	0.0285823	0	0.00496475	0	0.00435958	0.0052404	0	0.0180021	0	0.0195107	0.0192994	0	0.00937427	0.0256073	0.00243481	0.0807103	0.0283103	0.0112001	0.00924556	0.00915751	0	0	0.0280564	0.013336	0.00655652	0.01971	0.0531971	0.0486362	0	0.00509918	0	0.0165453	0	0.0082648	0	0.0348797	0.00975467	0.030232	0.00671231	0	0	0.0133935	0.00680365	0.00543183	0.0164645	0.02036	0.0251509
OTU_600	Bacteria;Firmicutes;Clostridia;Lachnospirales;Lachnospiraceae;unknown genus;Multi-affiliation	0.002887	0	0.00379219	0.00496475	0.0437972	0.0261575	0	0	0.00720085	0.0041632	0.00390213	0.0289491	0	0.0820248	0.04024	0.00730442	0	0.00404433	0.0112001	0.00462278	0.00915751	0.036075	0.0999917	0	0.013336	0.00655652	0.0253414	0	0.00810603	0.0419463	0	0	0.0110302	0.0229716	0.0123972	0.0198157	0.0548109	0.00487734	0	0.0201369	0	0	0	0.0340182	0	0.00548817	0	0
OTU_601	Bacteria;Firmicutes;Clostridia;Oscillospirales;Ruminococcaceae;unknown genus;unknown species	0	0	0.0492984	0.0471651	0	0	0	0	0	0.00832639	0.00780427	0.00964972	0	0.00937427	0	0.0146088	0	0	0	0	0	0	0	0	0	0	0	0	0	0.0157299	0	0	0	0	0.082648	0	0	0	0	0.00671231	0	0	0	0.00340182	0	0	0	0.00838364
OTU_602	Bacteria;Firmicutes;Clostridia;Oscillospirales;Oscillospiraceae;unknown genus;unknown species	0.02887	0.0238186	0.00379219	0	0.00547465	0.0130787	0.026202	0.00722909	0.0432051	0.0124896	0.0273149	0.0257326	0.0238869	0.0585892	0.0256073	0.00973923	0.042729	0	0.0168001	0.0231139	0.00457875	0.0180375	0.0166653	0.0140282	0.010002	0.013113	0.0112628	0	0.0243181	0.0471896	0	0.01434	0.0220604	0.013783	0	0.00990786	0.00996562	0.00487734	0.015116	0.0134246	0	0.00615953	0.00446449	0.0170091	0.0108637	0.0109763	0.012216	0.0167673
OTU_603	Bacteria;Firmicutes;Clostridia;Lachnospirales;Lachnospiraceae;unknown genus;unknown species	0.002887	0.0142912	0	0	0	0.00435958	0	0.0180727	0.00720085	0	0.00390213	0	0	0	0.00731636	0.00486962	0.00474766	0.0283103	0.0336003	0	0	0	0.00833264	0	0	0	0.0225257	0	0	0	0.00509918	0	0.0110302	0.00918864	0	0.00990786	0.00498281	0.00487734	0	0	0	0	0	0	0.00543183	0	0.02036	0.00838364
OTU_604	Bacteria;Firmicutes;Clostridia;Lachnospirales;Lachnospiraceae;unknown genus;Multi-affiliation	0.00866101	0.00952744	0.0113766	0	0.0492719	0.00871916	0.0026202	0.0325309	0.0144017	0	0.00780427	0	0.0334416	0.00468713	0.00365818	0.0219133	0	0	0.0112001	0.0369822	0.00915751	0.0300625	0.0166653	0.0070141	0.010002	0	0.00844714	0	0.0648482	0.0104866	0.0509918	0	0.00551511	0.013783	0.0041324	0.00495393	0	0	0.03779	0.00671231	0.00504643	0	0	0.00340182	0.0108637	0	0	0.0167673
OTU_605	Bacteria;Firmicutes;Clostridia;Lachnospirales;Lachnospiraceae;Blautia;unknown species	0	0.00476372	0	0	0	0.00435958	0	0	0.00540064	0	0	0	0.00477737	0.00234357	0.0182909	0.00243481	0.042729	0	0.0168001	0	0	0.0180375	0.00833264	0.0561128	0.006668	0	0	0	0	0	0.0152975	0	0	0.013783	0	0	0	0	0.030232	0	0	0	0	0	0	0.0109763	0.00814399	0.0167673
OTU_606	Bacteria;Firmicutes;Clostridia;Oscillospirales;Ruminococcaceae;Negativibacillus;unknown species	0.031757	0.0142912	0.00379219	0	0	0.00435958	0.0052404	0.0144582	0.00720085	0	0.0117064	0.00643314	0.00477737	0.00234357	0	0.00973923	0.014243	0	0	0.00462278	0	0	0	0.0070141	0	0	0	0	0.0364771	0.00524329	0	0	0.0165453	0	0	0.00495393	0.00498281	0.0243867	0.022674	0	0	0	0.0133935	0	0	0	0.00814399	0.00838364
OTU_607	Bacteria;Firmicutes;Clostridia;Clostridia UCG-014;unknown family;unknown genus;unknown species	0.002887	0.0571646	0.0303375	0.00496475	0.016424	0.00871916	0.0157212	0.0108436	0.0630074	0.00832639	0.0312171	0	0.00955475	0.0281228	0	0	0	0.00808865	0.0224002	0	0.00457875	0.0180375	0	0	0.006668	0	0.00281571	0.00531971	0	0	0	0	0	0.00459432	0.0123972	0	0	0	0	0	0.00504643	0	0	0.0102055	0.00543183	0.0713462	0.00407199	0
OTU_608	Bacteria;Firmicutes;Clostridia;Oscillospirales;Ruminococcaceae;Subdoligranulum;unknown species	0	0	0.0530906	0.00496475	0.00547465	0.0217979	0	0	0.00720085	0	0.00780427	0.0353823	0	0	0	0	0.0189906	0.0323546	0.0672005	0.00462278	0.00915751	0	0	0	0	0	0	0	0	0	0	0.03585	0.00551511	0	0	0	0.00498281	0	0	0	0	0	0.0178579	0	0	0	0.00814399	0
OTU_609	Bacteria;Firmicutes;Clostridia;Lachnospirales;Lachnospiraceae;Eisenbergiella;unknown species	0.002887	0.00476372	0	0	0.0109493	0.0261575	0	0.00361454	0.00900106	0.0291424	0	0.00321657	0.00955475	0.0187485	0.0182909	0.00243481	0.0712149	0.0161773	0	0.00924556	0.03663	0.012025	0	0	0.006668	0.0458956	0.0140786	0.00531971	0	0.0524329	0.0101984	0.0717	0.0275756	0	0.0330592	0.0148618	0.024914	0	0.015116	0.0402739	0.0252321	0	0.0535738	0.0272146	0.0162955	0	0.00407199	0
OTU_610	Bacteria;Firmicutes;Clostridia;Oscillospirales;Oscillospiraceae;unknown genus;unknown species	0.002887	0	0.00379219	0.0173766	0.0273733	0.00435958	0.00786061	0.00722909	0.00360042	0.00832639	0	0.0321657	0.00477737	0.00937427	0.00365818	0.00730442	0.00474766	0	0	0.0138683	0.0137363	0.012025	0	0	0.003334	0.00655652	0.0309728	0	0.0364771	0	0	0.00717	0	0.00459432	0	0.00495393	0.0398625	0.00487734	0	0.00671231	0	0	0.0312514	0.00680365	0.00543183	0	0.00814399	0
OTU_611	Bacteria;Firmicutes;Clostridia;Oscillospirales;Ruminococcaceae;Faecalibacterium;unknown species	0.011548	0.0190549	0	0.00248238	0	0.0174383	0	0	0.00720085	0.00832639	0	0.00321657	0	0.0117178	0	0.0219133	0.0237383	0.0202216	0.00560004	0.00924556	0.00915751	0.02405	0.0499958	0.0210423	0.020004	0.0622869	0.0366043	0.0319183	0.00810603	0	0.0407934	0.03585	0	0.0229716	0.0041324	0.0842168	0.0647765	0.0341413	0.022674	0.00671231	0.0403714	0.0246381	0	0.0136073	0.00543183	0.0164645	0.00407199	0
OTU_612	Bacteria;Firmicutes;Clostridia;Lachnospirales;Lachnospiraceae;Lachnoclostridium;unknown species	0	0.00476372	0.0151688	0.00248238	0	0.0261575	0	0	0	0.0333056	0	0.00964972	0	0.0445278	0.0219491	0	0.014243	0.024266	0.00560004	0	0.0228938	0.012025	0.00833264	0	0.01667	0	0.0140786	0.0212789	0	0.00524329	0	0.00717	0	0.00459432	0.0082648	0.00990786	0.0199312	0	0	0	0	0	0	0.0170091	0	0.0164645	0.00407199	0.00838364
OTU_613	Bacteria;Firmicutes;Clostridia;Oscillospirales;Ruminococcaceae;Faecalibacterium;unknown species	0.043305	0	0	0.0099295	0.0711705	0	0.0314424	0.00361454	0.00540064	0	0	0	0.0525511	0	0	0.0584354	0	0	0	0	0	0	0	0	0	0	0	0	0	0.0209732	0	0	0	0	0	0	0	0	0	0	0	0	0	0.0102055	0	0	0.00407199	0.0670691
OTU_614	Bacteria;Firmicutes;Clostridia;Lachnospirales;Lachnospiraceae;Multi-affiliation;Multi-affiliation	0	0.0238186	0.0189609	0.00248238	0	0.0217979	0.0104808	0.0144582	0	0.020816	0.00780427	0.00643314	0.0143321	0	0.0365818	0.0243481	0.014243	0	0.0280002	0.0184911	0.0274725	0.0300625	0.0499958	0.0420846	0.040008	0	0.00281571	0.00531971	0.0689012	0.00524329	0.0407934	0	0.0441209	0.013783	0.0041324	0.0544932	0.024914	0.029264	0.03779	0.0268492	0.0201857	0.0677549	0.0178579	0.0170091	0	0	0.00814399	0.0251509
OTU_615	Bacteria;Firmicutes;Clostridia;Lachnospirales;Lachnospiraceae;[Eubacterium] hallii group;unknown species	0	0	0	0	0	0	0	0	0	0.0166528	0	0	0	0	0	0	0.00474766	0	0.0112001	0	0.00915751	0.0661376	0	0	0.020004	0.0229478	0.00281571	0.0159591	0.0162121	0	0	0	0.0110302	0	0.0041324	0.0198157	0.00996562	0	0.015116	0.0201369	0	0	0.00446449	0	0.032591	0	0.016288	0.00838364
OTU_616	Bacteria;Firmicutes;Clostridia;Oscillospirales;Ruminococcaceae;Faecalibacterium;unknown species	0.00577401	0.0142912	0	0	0	0.00435958	0.0052404	0.0144582	0	0	0	0	0	0	0	0.00243481	0.00474766	0.00808865	0	0.0231139	0.018315	0.012025	0	0.0070141	0.026672	0.00983478	0.0112628	0.0106394	0	0	0.00509918	0.02868	0	0.00918864	0.0082648	0.0198157	0.0448453	0.00975467	0.015116	0	0.0403714	0.0492763	0.00446449	0	0	0.0219527	0.02036	0.0167673
OTU_617	Bacteria;Firmicutes;Clostridia;Lachnospirales;Lachnospiraceae;Shuttleworthia;unknown species	0.002887	0	0.0227531	0.0124119	0.0109493	0.00435958	0.0209616	0	0.0144017	0	0.0312171	0.00643314	0.00477737	0	0	0.0219133	0.00949532	0	0	0	0	0	0	0	0	0	0	0	0	0	0	0	0.00551511	0.00459432	0	0	0.00498281	0.014632	0	0	0	0	0.00446449	0	0	0	0.016288	0
OTU_618	Bacteria;Firmicutes;Clostridia;Clostridia UCG-014;unknown family;unknown genus;unknown species	0.0779491	0.0142912	0.0113766	0	0.0328479	0.0174383	0.0628848	0.0542182	0.00540064	0.0041632	0.0156085	0.00643314	0.00477737	0.0187485	0	0.00486962	0	0	0.00560004	0	0	0	0	0	0	0	0	0	0	0	0	0	0	0	0	0	0	0	0	0	0	0	0	0.00340182	0	0	0	0
OTU_619	Bacteria;Firmicutes;Clostridia;Lachnospirales;Lachnospiraceae;unknown genus;unknown species	0.002887	0.00476372	0.0113766	0.00248238	0	0.0130787	0.0026202	0	0.00180021	0.0166528	0	0.0160829	0	0.00937427	0.0621891	0	0	0	0	0	0	0	0	0	0	0	0	0	0	0.0104866	0	0	0	0	0.0041324	0	0.00498281	0.014632	0.0680221	0.00671231	0	0	0	0.0102055	0.0108637	0	0.00814399	0.0335345
OTU_620	Bacteria;Firmicutes;Clostridia;Lachnospirales;Lachnospiraceae;unknown genus;Multi-affiliation	0.017322	0.00476372	0	0	0.00547465	0.00435958	0.0104808	0	0.00360042	0	0.113162	0	0.0334416	0.00468713	0	0.0146088	0.0569719	0	0	0.0554734	0	0.0901876	0.133322	0.0140282	0.040008	0	0	0	0.0972723	0.0314597	0.0509918	0	0.0716964	0.0183773	0	0.0594471	0	0.00487734	0	0	0.0756964	0.0554358	0.00892897	0	0.0162955	0.0164645	0.0285039	0.0335345
OTU_621	Bacteria;Firmicutes;Clostridia;Oscillospirales;Ruminococcaceae;Faecalibacterium;unknown species	0.043305	0	0	0	0.114968	0	0.0917071	0	0.00900106	0	0.00390213	0	0.128989	0	0	0	0	0	0	0	0	0	0	0	0	0	0	0	0	0.00524329	0	0	0	0	0	0	0	0	0	0	0	0	0	0.0136073	0	0.00548817	0.00407199	0.00838364
OTU_622	Bacteria;Firmicutes;Clostridia;Lachnospirales;Lachnospiraceae;[Ruminococcus] torques group;Ruminococcus sp.	0.002887	0.00952744	0.00379219	0.00744713	0.0328479	0.0174383	0.0026202	0.00722909	0.025203	0	0.113162	0.00321657	0.00955475	0	0	0.00973923	0.0189906	0	0.0112001	0.0138683	0	0.012025	0	0	0	0	0	0	0.012159	0.0262164	0	0	0.00551511	0.0183773	0	0	0.00996562	0	0.0906961	0.0201369	0	0.0184786	0.00446449	0.00680365	0	0	0.00814399	0
OTU_623	Bacteria;Firmicutes;Clostridia;Lachnospirales;Lachnospiraceae;unknown genus;bacterium ic1311	0.002887	0.00952744	0	0	0.00547465	0	0.0026202	0.00361454	0.00360042	0	0.0234128	0	0.0286642	0	0	0	0.0569719	0	0	0.0554734	0.00457875	0.138288	0.141655	0.0490987	0.060012	0	0	0	0.101325	0	0.0662893	0	0.0220604	0	0	0.0148618	0	0	0	0	0.035325	0	0.0625028	0	0	0.0274409	0.00407199	0.00838364
OTU_624	Bacteria;Firmicutes;Clostridia;Oscillospirales;[Eubacterium] coprostanoligenes group;unknown genus;unknown species	0.031757	0	0.0113766	0	0	0	0	0	0.00720085	0	0	0.0128663	0	0.0257792	0.0182909	0	0	0	0	0	0	0	0	0	0	0	0	0	0.0283711	0.0104866	0	0	0	0.00918864	0	0	0.024914	0.0341413	0	0	0	0	0	0	0.0162955	0	0.00407199	0.0167673
OTU_625	Bacteria;Firmicutes;Clostridia;Lachnospirales;Lachnospiraceae;[Eubacterium] hallii group;unknown species	0	0	0	0	0	0.00435958	0.013101	0.00722909	0.00180021	0	0	0	0.0191095	0	0	0.00730442	0.00474766	0	0	0.0554734	0	0	0	0	0	0	0	0	0	0	0	0	0	0.00459432	0.0082648	0	0	0.00487734	0	0	0	0	0.00892897	0	0	0	0.02036	0
OTU_626	Bacteria;Firmicutes;Clostridia;Lachnospirales;Lachnospiraceae;Lachnoclostridium;unknown species	0	0	0.0113766	0	0.00547465	0.0217979	0.0026202	0	0	0.00832639	0.00780427	0.00643314	0	0.070307	0.0256073	0	0.00474766	0	0.0112001	0	0.00457875	0.012025	0.0166653	0.0070141	0.006668	0	0.0168943	0.0212789	0.00810603	0.0104866	0	0	0.0110302	0.013783	0.0041324	0.00990786	0.0149484	0	0	0	0	0	0	0.00680365	0	0.00548817	0.00407199	0.0167673
OTU_627	Bacteria;Firmicutes;Clostridia;Lachnospirales;Lachnospiraceae;[Ruminococcus] torques group;Multi-affiliation	0.025983	0	0.0151688	0	0	0	0.0209616	0	0.0180021	0	0.0546299	0.00321657	0.00955475	0.0257792	0	0.0413917	0.0332336	0.012133	0	0	0	0.012025	0	0	0	0.00983478	0.0253414	0	0.012159	0.0104866	0	0	0	0.013783	0.0330592	0	0	0.00487734	0.022674	0.0268492	0.00504643	0.0246381	0.00892897	0.00680365	0	0.00548817	0	0.00838364
OTU_628	Bacteria;Firmicutes;Clostridia;Oscillospirales;Ruminococcaceae;Faecalibacterium;unknown species	0.00577401	0.00476372	0	0.0124119	0.0109493	0.00871916	0.0104808	0.00361454	0.00540064	0	0.0234128	0.00643314	0.0238869	0.0117178	0	0.00486962	0.00949532	0.00808865	0	0	0	0.02405	0	0.0070141	0.03334	0.00983478	0.01971	0.00531971	0.00405301	0	0	0.02151	0	0.0183773	0.0041324	0	0.00498281	0.00487734	0	0.0134246	0.0100929	0.0123191	0	0	0.00543183	0	0.00814399	0
OTU_629	Bacteria;Firmicutes;Clostridia;Clostridia UCG-014;unknown family;unknown genus;unknown species	0.00577401	0	0	0	0	0	0.0943273	0	0.0216025	0	0	0	0	0.00468713	0.0109745	0	0	0	0	0	0	0	0	0	0	0	0	0	0	0	0	0	0	0	0	0	0	0	0	0	0	0	0	0.00340182	0	0.0164645	0	0
OTU_630	Bacteria;Firmicutes;Clostridia;Lachnospirales;Lachnospiraceae;Fusicatenibacter;unknown species	0.002887	0.00476372	0	0	0.00547465	0	0.0052404	0.0325309	0	0	0.00390213	0	0.0143321	0	0	0.0170437	0	0.024266	0.0168001	0	0	0	0	0	0	0	0	0.037238	0	0	0	0	0	0.0459432	0.0041324	0	0.00996562	0.00975467	0	0	0	0	0	0	0	0	0	0.00838364
OTU_631	Bacteria;Firmicutes;Clostridia;Peptostreptococcales-Tissierellales;Anaerovoracaceae;Family XIII AD3011 group;unknown species	0.017322	0.0142912	0.00758438	0.00248238	0	0	0.00786061	0.0216873	0.0126015	0.00832639	0.00390213	0.00643314	0	0.00234357	0.00365818	0.00730442	0	0	0.00560004	0	0	0	0.0166653	0.0070141	0.006668	0	0.00281571	0.0159591	0.0202651	0	0.00509918	0.06453	0.0165453	0.00459432	0	0.00990786	0	0.00487734	0.015116	0.0201369	0.00504643	0.00615953	0.0133935	0.00340182	0	0.0219527	0.00814399	0.00838364
OTU_632	Bacteria;Firmicutes;Clostridia;Lachnospirales;Lachnospiraceae;[Ruminococcus] torques group;Ruminococcus sp.	0.02887	0.0142912	0.00758438	0.00744713	0.016424	0.00435958	0.0183414	0.00361454	0.00180021	0.00832639	0.0234128	0	0.00477737	0.0656199	0.278022	0.0219133	0.00474766	0	0.0112001	0	0	0.02405	0.0499958	0	0.01667	0	0.0140786	0	0.0364771	0.0209732	0.0305951	0.01434	0.0386058	0.013783	0	0.00990786	0.0348797	0	0.0680221	0.0402739	0.0201857	0	0.0267869	0.0272146	0.0108637	0.0109763	0	0.0251509
OTU_633	Bacteria;Firmicutes;Clostridia;Lachnospirales;Lachnospiraceae;Shuttleworthia;unknown species	0.002887	0.00476372	0.0151688	0.00248238	0.0109493	0.0130787	0.0026202	0.0108436	0.00180021	0.0041632	0.00780427	0.00321657	0	0	0.0146327	0.012174	0	0	0.0112001	0.0184911	0	0.00601251	0.00833264	0.0070141	0.006668	0.013113	0	0.0159591	0.00405301	0	0.0101984	0	0.0275756	0	0.0041324	0	0	0.00975467	0.015116	0.00671231	0.00504643	0.0246381	0.0223224	0	0.0108637	0	0.012216	0.00838364
OTU_634	Bacteria;Firmicutes;Clostridia;Clostridia UCG-014;unknown family;unknown genus;unknown species	0.132802	0	0	0	0.0218986	0	0.120529	0.00722909	0.0234028	0	0.0234128	0	0	0.0070307	0.00365818	0.00730442	0	0.00404433	0	0	0	0	0.00833264	0.0140282	0	0	0	0	0	0	0	0	0	0	0	0	0	0	0	0	0	0	0	0	0	0	0	0
OTU_635	Bacteria;Firmicutes;Clostridia;Lachnospirales;Lachnospiraceae;unknown genus;unknown species	0.014435	0.00476372	0.0113766	0	0.0328479	0.030517	0.0026202	0.00722909	0.00720085	0.020816	0.0156085	0.00643314	0	0.0117178	0.00731636	0.012174	0.014243	0	0.0112001	0.0138683	0.0137363	0.012025	0.0416632	0	0.013336	0	0.0309728	0.0159591	0.0162121	0.0104866	0	0.00717	0.00551511	0.0275659	0.0867804	0.0148618	0.109622	0	0.015116	0.0201369	0.00504643	0.0123191	0.00892897	0.0408219	0.0217273	0.0109763	0	0
OTU_636	Bacteria;Firmicutes;Clostridia;Lachnospirales;Lachnospiraceae;Sellimonas;unknown species	0.011548	0.0142912	0.0341297	0.00248238	0.0218986	0	0.0026202	0.0325309	0.0216025	0.00832639	0.0234128	0	0.0286642	0.0117178	0.00365818	0	0.014243	0.00404433	0.0168001	0.00924556	0.00457875	0	0	0.0070141	0.003334	0	0	0.0106394	0.00810603	0	0.00509918	0.00717	0.00551511	0	0	0	0	0.014632	0.00755801	0.0201369	0.00504643	0.0492763	0.00892897	0	0	0.0219527	0.00814399	0.0335345
OTU_637	Bacteria;Firmicutes;Clostridia;Oscillospirales;[Eubacterium] coprostanoligenes group;unknown genus;unknown species	0.00577401	0	0	0	0	0.00435958	0	0	0	0	0.00390213	0	0	0	0	0.00243481	0	0	0.0168001	0.0138683	0.00915751	0.0180375	0	0.0140282	0.076682	0	0	0	0	0	0	0	0.00551511	0	0	0	0.00498281	0	0.015116	0.0134246	0.0302786	0	0	0	0	0	0	0
OTU_638	Bacteria;Firmicutes;Clostridia;Lachnospirales;Lachnospiraceae;unknown genus;unknown species	0.025983	0	0	0.00248238	0.0273733	0.030517	0.0052404	0.0180727	0.00540064	0.00832639	0	0	0	0.00937427	0.00731636	0.00973923	0.0189906	0	0	0.0231139	0	0.012025	0.00833264	0.0070141	0.006668	0	0	0.0265986	0.0526892	0.00524329	0.00509918	0	0.0386058	0.00459432	0.0041324	0.00990786	0.00498281	0.00487734	0	0	0.00504643	0.0123191	0.0223224	0	0	0	0.00407199	0.0167673
OTU_639	Bacteria;Firmicutes;Clostridia;Lachnospirales;Lachnospiraceae;Anaerostipes;Multi-affiliation	0.00866101	0.00476372	0	0	0.0383226	0	0.0026202	0.00361454	0.00720085	0.0041632	0	0	0.0143321	0.00234357	0	0.012174	0.014243	0	0.0224002	0.00924556	0.0274725	0.012025	0	0.0420846	0	0	0	0	0.0202651	0.00524329	0	0	0.0275756	0	0.0041324	0	0	0.00487734	0.022674	0	0	0.0184786	0.0178579	0	0.00543183	0.142692	0.012216	0.108987
OTU_640	Bacteria;Firmicutes;Clostridia;Oscillospirales;Oscillospiraceae;UCG-005;unknown species	0	0.0142912	0	0	0.016424	0	0.0026202	0	0.0126015	0	0	0.0128663	0	0.00468713	0	0	0	0	0	0	0	0	0	0	0	0	0	0	0	0	0	0.01434	0	0	0	0	0	0	0	0	0	0	0	0	0	0	0	0
OTU_641	Bacteria;Bacteroidota;Bacteroidia;Bacteroidales;Bacteroidaceae;Bacteroides;Bacteroides fragilis	0.00577401	0.0381098	0.00758438	0	0.016424	0.00435958	0	0.00722909	0.00360042	0.0041632	0	0	0	0	0	0.012174	0.0237383	0.00808865	0	0.00462278	0.0137363	0.00601251	0	0.0070141	0.006668	0.0229478	0.00281571	0	0.0162121	0.00524329	0	0	0.0275756	0.00459432	0.0082648	0	0.0199312	0	0	0.00671231	0	0	0.0223224	0.00340182	0.0271592	0	0.016288	0
OTU_642	Bacteria;Firmicutes;Clostridia;Oscillospirales;Ruminococcaceae;Negativibacillus;unknown species	0.020209	0.00476372	0	0	0	0	0	0.0253018	0	0.00832639	0	0	0.0238869	0.00468713	0	0.0146088	0.014243	0	0.0280002	0.0138683	0	0.0180375	0.0166653	0.0140282	0.013336	0.00983478	0.0140786	0	0.0972723	0.0104866	0.0203967	0	0.0165453	0	0	0.0445854	0.0199312	0.043896	0.045348	0.0134246	0.00504643	0.00615953	0.0580383	0.00680365	0	0	0.00407199	0.00838364
OTU_643	Bacteria;Firmicutes;Clostridia;Clostridia UCG-014;unknown family;unknown genus;unknown species	0	0	0.0113766	0	0	0.00435958	0.0026202	0	0.0162019	0	0	0	0	0.00234357	0	0	0	0	0.0168001	0	0	0	0	0	0	0	0	0	0	0	0	0	0	0	0	0	0	0	0	0	0.00504643	0	0	0	0	0.00548817	0.00814399	0
OTU_644	Bacteria;Firmicutes;Bacilli;Lactobacillales;Lactobacillaceae;Limosilactobacillus;Lactobacillus pontis	0	0.0238186	0	0	0	0	0	0	0	0	0	0	0	0	0	0.00486962	0	0	0	0	0	0	0	0	0	0.00655652	0	0	0	0	0	0	0	0	0	0	0	0	0	0	0	0	0	0	0.0706138	0	0.0488639	0.0503018
OTU_645	Bacteria;Bacteroidota;Bacteroidia;Bacteroidales;Bacteroidaceae;Bacteroides;Bacteroides fragilis	0.011548	0.00952744	0	0	0	0.0174383	0.0104808	0	0.00180021	0.020816	0.00780427	0.00321657	0.00477737	0.0070307	0.04024	0.00486962	0	0.00808865	0.00560004	0.00462278	0.00915751	0.00601251	0	0	0.006668	0.00655652	0.01971	0	0.0162121	0.00524329	0.00509918	0.00717	0	0.013783	0.0041324	0.00990786	0.00996562	0.014632	0.00755801	0.00671231	0	0.0246381	0.0223224	0.00680365	0	0	0.012216	0
OTU_646	Bacteria;Firmicutes;Clostridia;Lachnospirales;Lachnospiraceae;Lachnoclostridium;unknown species	0	0.00476372	0	0	0	0.0130787	0.00786061	0.00722909	0.00180021	0.0041632	0.00780427	0.00321657	0.0238869	0.00468713	0.0256073	0.00486962	0.014243	0	0.0112001	0.0462278	0	0.036075	0	0.0140282	0.006668	0	0	0	0.0526892	0	0.0356943	0.00717	0.0386058	0.00459432	0	0.0198157	0	0.00487734	0.030232	0	0	0.0307977	0.0312514	0.00680365	0.00543183	0.00548817	0.00814399	0
OTU_647	Bacteria;Firmicutes;Clostridia;Oscillospirales;Oscillospiraceae;unknown genus;unknown species	0.011548	0.00952744	0.00379219	0	0	0.030517	0.0052404	0.00722909	0.00900106	0	0.00780427	0.00643314	0.00477737	0.00234357	0.0182909	0.0267829	0.00474766	0	0.0280002	0	0	0.012025	0	0	0	0.00983478	0.0112628	0.00531971	0.00405301	0	0.0203967	0	0.0220604	0.00459432	0	0.00990786	0.00498281	0	0.00755801	0.00671231	0.00504643	0.00615953	0.0580383	0	0.00543183	0.0164645	0.00814399	0.0167673
OTU_648	Bacteria;Bacteroidota;Bacteroidia;Bacteroidales;Bacteroidaceae;Bacteroides;Bacteroides fragilis	0	0	0.0113766	0.00496475	0.0109493	0.00435958	0.013101	0.00361454	0.00720085	0	0.0195107	0	0	0.0070307	0.0109745	0.00486962	0.0237383	0	0	0	0.00915751	0	0	0.0070141	0	0.0196696	0.0281571	0.00531971	0.00810603	0.0262164	0.00509918	0	0.0165453	0.00459432	0.0123972	0.00990786	0	0	0.00755801	0	0	0.00615953	0	0.00680365	0	0	0.00407199	0.00838364
OTU_649	Bacteria;Firmicutes;Clostridia;Lachnospirales;Lachnospiraceae;unknown genus;bacterium ic1311	0.002887	0.00952744	0	0	0	0	0.0026202	0	0.00180021	0	0.00780427	0	0.00955475	0	0	0.00243481	0.0237383	0.00404433	0	0.0970784	0	0.0300625	0.0416632	0.0350705	0.05001	0	0	0	0.0324241	0	0.0152975	0	0.0275756	0	0	0.0396314	0	0	0	0	0.00504643	0.0492763	0.0133935	0	0	0.0274409	0	0.0167673
OTU_650	Bacteria;Firmicutes;Clostridia;Lachnospirales;Lachnospiraceae;[Ruminococcus] torques group;unknown species	0.00866101	0	0.00758438	0	0	0	0.039303	0.00361454	0.00360042	0	0.0195107	0.00643314	0.00477737	0	0	0.0292177	0	0.012133	0.00560004	0.00462278	0	0	0	0	0	0	0.0168943	0	0	0	0.00509918	0	0	0.00459432	0	0	0	0.0634054	0	0.00671231	0.00504643	0	0	0.00680365	0	0	0	0
OTU_651	Bacteria;Firmicutes;Clostridia;Clostridia UCG-014;unknown family;unknown genus;unknown species	0	0	0	0	0	0	0	0.155425	0.0360042	0	0	0	0	0	0	0	0	0	0	0	0	0	0	0	0	0	0	0	0	0	0	0	0	0	0	0	0	0.0195093	0	0	0	0	0	0	0	0	0	0
OTU_652	Bacteria;Firmicutes;Clostridia;Lachnospirales;Lachnospiraceae;[Ruminococcus] torques group;unknown species	0	0	0.0151688	0	0	0.0217979	0.0052404	0	0.00180021	0	0.0273149	0	0	0.0117178	0	0.00243481	0	0	0.0168001	0	0	0	0	0	0	0	0.00563142	0	0.00405301	0	0	0	0.0165453	0	0	0	0	0.0341413	0.022674	0	0	0.0184786	0.0267869	0	0	0	0.00814399	0
OTU_653	Bacteria;Firmicutes;Clostridia;Lachnospirales;Lachnospiraceae;unknown genus;unknown species	0.020209	0.0238186	0.0113766	0.0099295	0.0218986	0.0261575	0.0052404	0.00722909	0.0144017	0.0291424	0.00390213	0.0257326	0.0191095	0.0210921	0	0.012174	0.00949532	0.00404433	0.0112001	0.00462278	0.00457875	0.012025	0	0	0.006668	0	0.0225257	0	0.0324241	0.0262164	0.00509918	0.03585	0.0110302	0.00459432	0.041324	0.00495393	0.0896906	0	0.022674	0.0671231	0.0100929	0.0123191	0.00892897	0.0816438	0	0.00548817	0.00407199	0.0335345
OTU_654	Bacteria;Firmicutes;Clostridia;Clostridia vadinBB60 group;unknown family;unknown genus;unknown species	0	0	0	0	0.00547465	0	0	0	0.00360042	0.041632	0	0.0160829	0	0	0	0	0	0	0	0	0	0	0	0	0	0	0	0	0	0	0	0	0	0	0	0	0	0	0	0	0	0	0	0	0.0597501	0.00548817	0.0447919	0
OTU_655	Bacteria;Firmicutes;Clostridia;Clostridia UCG-014;unknown family;unknown genus;unknown species	0	0	0.00379219	0	0.016424	0.0130787	0	0.00722909	0.00900106	0	0	0	0	0.00234357	0	0	0	0.012133	0.0224002	0	0	0	0	0	0	0	0	0	0	0	0	0	0	0	0	0	0	0	0	0	0.00504643	0	0	0.00340182	0	0.0274409	0.016288	0
OTU_656	Bacteria;Firmicutes;Clostridia;Oscillospirales;Oscillospiraceae;Colidextribacter;unknown species	0	0.0190549	0	0	0	0.00871916	0	0.0108436	0.0396047	0.0249792	0.0156085	0.0128663	0.00477737	0.0351535	0.00365818	0	0	0.0202216	0	0	0.0137363	0	0	0	0.003334	0.00655652	0.00281571	0	0	0.00524329	0	0.00717	0	0.0183773	0	0	0	0	0	0	0.00504643	0.0184786	0.00446449	0.0306164	0.00543183	0	0.00407199	0.00838364
OTU_657	Bacteria;Firmicutes;Clostridia;Lachnospirales;Lachnospiraceae;Agathobacter;unknown species	0.002887	0	0.0189609	0.019859	0.0547465	0.00435958	0.0052404	0.0216873	0.00180021	0	0.0273149	0.00321657	0	0.00234357	0.0219491	0.0292177	0.00474766	0	0.0112001	0.00462278	0	0	0.0249979	0	0	0	0	0.00531971	0.00405301	0.0104866	0	0	0.00551511	0.013783	0	0.0148618	0	0.00487734	0.00755801	0	0	0.0184786	0.00446449	0	0	0	0.00407199	0.0167673
OTU_658	Bacteria;Firmicutes;Clostridia;Lachnospirales;Lachnospiraceae;unknown genus;Multi-affiliation	0	0.0190549	0	0	0.0109493	0.0174383	0.0026202	0.00361454	0.00360042	0	0.00390213	0	0.00955475	0.016405	0.00365818	0.00973923	0	0	0.0392003	0.0369822	0.00915751	0.00601251	0.0666611	0	0.036674	0	0	0.0212789	0.0202651	0	0.0407934	0	0.0165453	0	0.0082648	0.0247696	0	0	0.00755801	0	0.0100929	0.0184786	0	0	0	0	0	0
OTU_659	Bacteria;Firmicutes;Clostridia;Lachnospirales;Lachnospiraceae;Eisenbergiella;unknown species	0.00577401	0	0.00379219	0	0.00547465	0.0261575	0.0026202	0	0.00360042	0.0041632	0	0.0128663	0	0.0117178	0.0146327	0.00243481	0.0332336	0	0.00560004	0.0369822	0.00915751	0.0661376	0.0249979	0.0140282	0.010002	0	0.0112628	0.0106394	0.0202651	0.0524329	0.0152975	0.00717	0.0220604	0.0367546	0.0371916	0.0198157	0.0149484	0.014632	0	0.0201369	0.0302786	0.00615953	0.0223224	0.0170091	0.0162955	0	0.0488639	0.0167673
OTU_660	Bacteria;Firmicutes;Clostridia;Oscillospirales;Oscillospiraceae;Oscillibacter;unknown species	0.00866101	0	0	0.00248238	0	0	0.0104808	0.0144582	0.00360042	0.0041632	0	0	0	0	0.00365818	0.00973923	0	0.00404433	0.0168001	0.0138683	0.00457875	0.0300625	0.00833264	0	0.01667	0.00327826	0.0140786	0	0.0202651	0	0.00509918	0.01434	0.0441209	0.00459432	0	0.0198157	0	0.00487734	0.00755801	0	0	0.0123191	0.0758962	0.0102055	0.0108637	0.00548817	0.012216	0.0167673
OTU_661	Bacteria;Firmicutes;Clostridia;Lachnospirales;Lachnospiraceae;Fusicatenibacter;unknown species	0.020209	0.033346	0	0	0.0383226	0	0	0	0.00540064	0.0041632	0.0351192	0	0	0.00234357	0.00731636	0.00973923	0	0.024266	0.0224002	0.00462278	0	0	0	0	0	0	0	0.0159591	0	0	0	0	0.0165453	0.0505375	0	0	0.0199312	0.00975467	0.00755801	0	0	0.00615953	0.00446449	0	0	0	0.016288	0.0167673
OTU_662	Bacteria;Firmicutes;Clostridia;Lachnospirales;Lachnospiraceae;Sellimonas;unknown species	0.00577401	0	0.00379219	0.00496475	0	0.00435958	0.0026202	0.00361454	0.00180021	0	0.0156085	0	0	0	0	0.00730442	0	0	0	0.0138683	0	0	0.00833264	0	0	0	0	0	0	0	0	0	0	0	0	0	0	0.00487734	0	0	0	0.00615953	0.00446449	0.00340182	0.0108637	0	0.00814399	0.00838364
OTU_663	Bacteria;Firmicutes;Clostridia;Lachnospirales;Lachnospiraceae;Lachnoclostridium;Eubacterium sp.	0.00866101	0	0.00758438	0.00496475	0	0.00435958	0	0.00722909	0.00540064	0.0124896	0.00390213	0	0.0143321	0	0	0.0219133	0.00474766	0.00808865	0	0	0.00457875	0.0180375	0	0	0	0.00983478	0.00844714	0.0106394	0.012159	0.00524329	0.00509918	0	0.0110302	0.0229716	0	0.0247696	0.00996562	0.0243867	0.00755801	0.0268492	0.0100929	0	0.0223224	0	0	0.0109763	0.00814399	0
OTU_664	Bacteria;Firmicutes;Bacilli;Lactobacillales;Lactobacillaceae;Lactobacillus;unknown species	0.00866101	0	0	0	0	0	0	0	0	0	0	0	0	0	0	0	0.0807103	0	0.0168001	0.00924556	0.00915751	0.0180375	0	0.0070141	0	0	0	0.0106394	0.00405301	0.0104866	0.00509918	0	0.0386058	0	0	0.0247696	0.0199312	0	0.015116	0	0	0	0.00446449	0.00680365	0.032591	0.00548817	0.00814399	0.00838364
OTU_665	Bacteria;Firmicutes;Clostridia;Oscillospirales;Ruminococcaceae;Faecalibacterium;unknown species	0.017322	0	0	0	0.0875944	0	0.0209616	0	0.00180021	0	0.00390213	0	0.0238869	0	0	0.0146088	0	0	0	0	0	0	0	0	0	0	0	0	0	0.0157299	0	0	0	0	0	0	0	0	0	0	0	0	0	0.0136073	0	0	0.012216	0.0335345
OTU_666	Bacteria;Firmicutes;Clostridia;Lachnospirales;Lachnospiraceae;Multi-affiliation;Multi-affiliation	0.002887	0.00476372	0	0	0	0	0.0026202	0.0108436	0.00360042	0.0041632	0.00780427	0	0	0.00937427	0.0292654	0.00243481	0.0189906	0	0.0168001	0.0138683	0.00915751	0.00601251	0.0333306	0.0070141	0.010002	0	0.00844714	0	0.0364771	0	0.0305951	0.00717	0.00551511	0.00459432	0	0	0	0.00487734	0	0.0134246	0.035325	0.0123191	0.0178579	0	0.00543183	0.0109763	0.00814399	0
OTU_667	Bacteria;Firmicutes;Clostridia;Lachnospirales;Lachnospiraceae;unknown genus;unknown species	0.011548	0	0	0.0099295	0.0985437	0	0	0.0289164	0.025203	0	0.0234128	0	0	0	0	0.0365221	0	0	0	0	0	0	0	0	0	0.00655652	0	0	0	0	0	0	0.00551511	0	0	0	0	0	0	0	0	0	0	0	0	0	0	0
OTU_668	Bacteria;Firmicutes;Clostridia;Clostridia UCG-014;unknown family;unknown genus;unknown species	0.034644	0.00952744	0	0	0	0.030517	0.0157212	0.0144582	0.00540064	0	0	0	0.124212	0	0	0	0	0.00808865	0	0.00462278	0	0	0	0	0.010002	0	0	0	0	0	0	0.00717	0	0	0	0	0.00498281	0.014632	0.00755801	0	0.0100929	0	0	0.00340182	0.0162955	0.0109763	0	0
OTU_669	Bacteria;Firmicutes;Clostridia;Lachnospirales;Lachnospiraceae;[Ruminococcus] torques group;Multi-affiliation	0.040418	0.0142912	0.0227531	0	0	0	0.0104808	0.0108436	0.0270032	0.0041632	0.0624342	0.00321657	0	0.00937427	0.0146327	0.0219133	0.0332336	0.0161773	0.0168001	0	0	0	0.00833264	0.0350705	0.01667	0.0196696	0.15768	0.0159591	0.00405301	0.0104866	0	0	0	0.00918864	0	0	0	0.0341413	0.030232	0.00671231	0	0.00615953	0	0.00340182	0	0	0.024432	0
OTU_670	Bacteria;Firmicutes;Clostridia;Clostridia UCG-014;unknown family;unknown genus;unknown species	0.014435	0.00952744	0.0265453	0	0.016424	0.00435958	0.107428	0	0.0324038	0	0	0	0	0.0070307	0.00365818	0	0	0	0	0	0	0	0	0	0	0	0	0.00531971	0	0	0	0	0	0	0	0	0	0	0	0	0	0	0	0	0.0108637	0.0439054	0.00814399	0.00838364
OTU_671	Bacteria;Firmicutes;Clostridia;Lachnospirales;Lachnospiraceae;Multi-affiliation;Multi-affiliation	0.023096	0.00476372	0.00379219	0	0	0.00871916	0	0.00361454	0.00360042	0	0.00390213	0	0.00955475	0	0	0.00243481	0.00474766	0	0	0.0138683	0	0.012025	0	0	0.003334	0	0	0	0	0	0.0152975	0	0.00551511	0	0	0.0198157	0	0	0.015116	0.0268492	0	0	0.0848252	0	0.0108637	0.0164645	0	0.0167673
OTU_672	Bacteria;Firmicutes;Clostridia;Lachnospirales;Lachnospiraceae;[Ruminococcus] torques group;unknown species	0.00866101	0	0.00379219	0.00248238	0	0.00871916	0.0026202	0	0.0306036	0.0041632	0.00780427	0.00321657	0.0191095	0.00937427	0.00731636	0.00730442	0.0332336	0.00808865	0.00560004	0	0.00915751	0	0	0	0	0.0262261	0.03942	0.0159591	0.00810603	0.0157299	0	0.01434	0.00551511	0.00459432	0.0289268	0	0.0199312	0	0.00755801	0.0402739	0.00504643	0	0.00892897	0.0306164	0	0	0.00814399	0
OTU_673	Bacteria;Firmicutes;Clostridia;Oscillospirales;Ruminococcaceae;unknown genus;unknown species	0.002887	0	0.0796359	0	0	0	0.0052404	0	0.00720085	0.0541216	0.0546299	0.0771977	0	0.0749941	0.00365818	0	0.00474766	0	0	0	0	0	0	0	0	0	0	0	0.00405301	0	0	0.0717	0	0	0	0	0	0	0	0	0.0151393	0	0.0133935	0.0102055	0	0	0	0
OTU_674	Bacteria;Firmicutes;Clostridia;Oscillospirales;Oscillospiraceae;UCG-005;unknown species	0.002887	0	0	0.00248238	0.016424	0	0.013101	0.00361454	0.00360042	0	0	0.00643314	0.00955475	0	0	0.00486962	0	0.00404433	0	0	0	0	0.00833264	0.0490987	0	0	0	0.00531971	0	0.0209732	0	0.00717	0.0110302	0.013783	0	0.00990786	0	0	0.015116	0	0	0	0.00892897	0	0	0.00548817	0.02036	0.0670691
OTU_675	Bacteria;Firmicutes;Clostridia;Oscillospirales;Ruminococcaceae;Faecalibacterium;unknown species	0.00866101	0	0	0	0.0602212	0	0.0288222	0	0	0	0	0	0.00955475	0	0	0.012174	0	0.00808865	0	0	0	0	0	0	0	0	0	0	0	0.0209732	0	0	0	0	0	0	0	0	0	0	0	0	0	0.00680365	0	0.00548817	0.0285039	0.0335345
OTU_676	Bacteria;Firmicutes;Clostridia;Clostridia UCG-014;unknown family;unknown genus;unknown species	0	0	0.00379219	0.00248238	0.0109493	0.00435958	0.0340626	0.0108436	0.0198023	0	0.00390213	0	0	0	0.0256073	0.00486962	0	0	0.00560004	0	0	0	0	0	0	0	0	0	0	0	0	0	0	0	0	0	0	0	0	0	0	0	0	0	0	0	0.024432	0
OTU_677	Bacteria;Firmicutes;Clostridia;Lachnospirales;Lachnospiraceae;unknown genus;unknown species	0.002887	0.0190549	0	0	0.016424	0.0174383	0	0	0.0180021	0.0124896	0	0	0	0.0117178	0.0585309	0.00486962	0	0	0.0280002	0	0.00457875	0	0	0	0	0.00327826	0	0.0159591	0	0.0209732	0.00509918	0	0	0.00918864	0	0.00495393	0	0	0.015116	0	0	0	0	0.0102055	0	0	0.00407199	0
OTU_678	Bacteria;Firmicutes;Clostridia;Oscillospirales;Ruminococcaceae;Faecalibacterium;unknown species	0.00577401	0	0.0227531	0	0	0.0435958	0.00786061	0.0108436	0	0	0	0	0	0	0	0	0.014243	0.00404433	0.0112001	0.00462278	0.00457875	0.012025	0	0	0	0.00983478	0	0.0106394	0	0	0.00509918	0.02868	0	0.013783	0	0	0.0149484	0.00975467	0	0.0134246	0	0	0	0.00680365	0.0108637	0.0164645	0.016288	0
OTU_679	Bacteria;Firmicutes;Clostridia;Lachnospirales;Lachnospiraceae;Eisenbergiella;unknown species	0.002887	0	0.00379219	0.0124119	0.0109493	0.00871916	0.0157212	0.00361454	0.0126015	0.0124896	0	0.0160829	0.0334416	0.0187485	0.00731636	0.00730442	0	0.0202216	0	0.00462278	0.00915751	0.012025	0.0249979	0	0.003334	0.00655652	0.0112628	0	0	0.0314597	0	0.01434	0	0	0.0247944	0.00990786	0.00498281	0	0	0	0.0100929	0	0	0.0204109	0.00543183	0.00548817	0.012216	0
OTU_680	Bacteria;Firmicutes;Clostridia;Lachnospirales;Lachnospiraceae;Blautia;unknown species	0.00577401	0	0	0	0	0.00435958	0	0	0.00180021	0	0	0	0.00955475	0	0	0.00243481	0	0	0	0.041605	0	0	0	0	0	0	0	0	0	0	0.0101984	0	0	0	0	0.0445854	0	0	0.030232	0	0	0	0.00446449	0	0.00543183	0.00548817	0	0.0167673
OTU_681	Bacteria;Firmicutes;Clostridia;Clostridia vadinBB60 group;unknown family;unknown genus;unknown species	0.017322	0	0	0	0.0328479	0	0.0026202	0.00722909	0	0	0	0	0.0143321	0	0.0548727	0.0535658	0.00474766	0	0	0	0	0.00601251	0	0	0	0	0	0	0.194545	0	0	0	0.215089	0	0	0	0	0	0.00755801	0	0.00504643	0	0.00446449	0	0	0	0	0
OTU_682	Bacteria;Firmicutes;Clostridia;Lachnospirales;Lachnospiraceae;unknown genus;unknown species	0.00577401	0.00476372	0	0	0	0.00435958	0.0026202	0	0.00720085	0	0.00390213	0	0.0143321	0.00468713	0.00731636	0.00973923	0.0189906	0.00404433	0.0392003	0.0277367	0.00457875	0.0300625	0.0583285	0.0070141	0.003334	0	0	0	0.0607952	0.0209732	0.00509918	0.01434	0.0330907	0	0	0.0148618	0.00996562	0	0.015116	0.0134246	0.0100929	0.0184786	0.00446449	0.00340182	0.00543183	0	0.00407199	0.0335345
OTU_683	Bacteria;Firmicutes;Clostridia;Lachnospirales;Lachnospiraceae;[Ruminococcus] torques group;Multi-affiliation	0.00866101	0	0.00758438	0	0	0	0.0235818	0	0.0144017	0	0.0156085	0	0	0.00234357	0.0256073	0.0146088	0.0189906	0.012133	0.00560004	0	0	0	0	0	0.006668	0.0163913	0.0281571	0.00531971	0	0	0	0	0	0.013783	0	0	0.00996562	0.0195093	0.00755801	0.0201369	0.0151393	0.0123191	0	0	0	0.00548817	0	0
OTU_684	Bacteria;Firmicutes;Clostridia;Oscillospirales;Oscillospiraceae;Flavonifractor;unknown species	0.014435	0.00476372	0	0	0.00547465	0.00435958	0	0.0108436	0.00720085	0	0.0312171	0	0.00477737	0	0.00731636	0.0219133	0	0	0	0	0.00915751	0.012025	0	0	0.006668	0.00655652	0	0.00531971	0.00810603	0.0157299	0.00509918	0.00717	0	0	0.0247944	0	0.00498281	0.00487734	0.00755801	0.0335616	0	0	0.00892897	0.00680365	0	0	0	0
OTU_685	Bacteria;Firmicutes;Clostridia;Lachnospirales;Lachnospiraceae;Lachnospiraceae FE2018 group;unknown species	0.014435	0	0	0	0	0.0130787	0.0026202	0.0108436	0.00180021	0	0	0	0	0	0	0	0	0	0	0.00462278	0	0	0	0	0	0	0	0	0.00405301	0	0	0	0	0	0	0	0	0	0.03779	0	0	0	0.0446449	0	0	0	0	0
OTU_686	Bacteria;Firmicutes;Clostridia;Lachnospirales;Lachnospiraceae;ASF356;unknown species	0.037531	0	0.00758438	0.00248238	0.00547465	0.00871916	0.0052404	0	0.00180021	0	0.00390213	0	0.00477737	0.00234357	0.00365818	0.0194785	0	0	0	0.00462278	0	0	0	0	0.003334	0.0295043	0.00844714	0	0.0405301	0.00524329	0.00509918	0	0.0110302	0	0.0743832	0	0	0.00975467	0	0	0.00504643	0.00615953	0.00446449	0.00680365	0	0.00548817	0	0
OTU_687	Bacteria;Firmicutes;Clostridia;Lachnospirales;Lachnospiraceae;Multi-affiliation;Multi-affiliation	0	0	0	0.00496475	0	0	0.0026202	0	0.00900106	0	0	0	0	0.00234357	0	0.00243481	0	0.012133	0.0504004	0	0.00915751	0	0	0	0	0	0.00844714	0.0106394	0	0.0104866	0.0254959	0.00717	0	0	0	0.0247696	0	0	0.015116	0.0134246	0	0	0	0.0170091	0.00543183	0	0	0
OTU_688	Bacteria;Firmicutes;Clostridia;Lachnospirales;Lachnospiraceae;Anaerostipes;Multi-affiliation	0.00577401	0.0238186	0	0	0.0109493	0	0	0	0.00540064	0.00832639	0.0234128	0	0.00477737	0	0	0.00486962	0.00474766	0	0.0168001	0.00462278	0	0.00601251	0	0.0070141	0.01667	0	0	0	0	0	0	0	0.0110302	0.00459432	0	0	0	0	0	0	0	0.00615953	0	0	0	0.00548817	0.00814399	0.0586854
OTU_689	Bacteria;Firmicutes;Clostridia;Lachnospirales;Lachnospiraceae;CHKCI001;unknown species	0	0.00476372	0	0	0.0109493	0.00871916	0	0	0	0	0	0.00321657	0	0.0492149	0	0	0	0	0	0	0	0	0	0	0	0	0	0	0	0	0	0.02151	0	0.0229716	0.0743832	0	0.0398625	0	0	0.0604108	0	0	0	0.0340182	0	0	0.00407199	0
OTU_690	Bacteria;Firmicutes;Clostridia;Lachnospirales;Lachnospiraceae;Blautia;unknown species	0.00577401	0.00476372	0.00379219	0	0.00547465	0	0	0.0216873	0.00360042	0.0041632	0.00780427	0	0	0	0.00731636	0.00243481	0.00949532	0	0	0.00462278	0	0.036075	0	0	0	0	0.00563142	0	0.00405301	0.00524329	0.00509918	0	0	0	0	0	0	0.00487734	0.022674	0	0	0.00615953	0.00446449	0	0	0	0.00407199	0.0419182
OTU_691	Bacteria;Firmicutes;Clostridia;Lachnospirales;Lachnospiraceae;Lachnospiraceae FE2018 group;unknown species	0.031757	0.0142912	0	0	0	0.00871916	0.0026202	0.0108436	0	0	0.00780427	0	0.00477737	0	0	0	0	0	0	0.00462278	0	0	0	0	0	0	0	0	0	0	0	0	0	0	0	0.00495393	0	0	0	0	0	0	0.00446449	0	0	0	0	0.0251509
OTU_692	Bacteria;Firmicutes;Clostridia;Lachnospirales;Lachnospiraceae;Lachnospiraceae FE2018 group;unknown species	0.014435	0	0	0	0	0.00435958	0	0.0144582	0.00360042	0	0	0	0	0	0	0	0.00474766	0	0	0.0277367	0	0.02405	0	0	0	0	0	0	0	0	0.00509918	0	0.00551511	0	0	0.0198157	0	0	0.015116	0.0134246	0	0	0.00892897	0	0.0217273	0.0109763	0	0.0167673
OTU_693	Bacteria;Firmicutes;Clostridia;Clostridia vadinBB60 group;unknown family;unknown genus;unknown species	0.002887	0	0	0	0	0	0	0	0	0	0	0	0	0	0	0.00486962	0.0189906	0.00404433	0.00560004	0.0138683	0	0.0420875	0.0749938	0.0070141	0.006668	0.00655652	0.01971	0.00531971	0.00405301	0	0.0458926	0.01434	0.0110302	0.00459432	0	0.0148618	0.0149484	0.00975467	0	0	0.0100929	0.0123191	0.0267869	0.00680365	0	0	0	0
OTU_694	Bacteria;Firmicutes;Clostridia;Lachnospirales;Lachnospiraceae;[Ruminococcus] gauvreauii group;unknown species	0.043305	0.00476372	0	0	0.00547465	0	0.0052404	0	0	0	0.00390213	0	0	0	0	0.0413917	0	0	0	0	0	0	0	0	0	0	0	0	0	0	0	0	0	0	0	0	0	0	0	0	0	0	0	0.00340182	0	0	0	0
OTU_695	Bacteria;Bacteroidota;Bacteroidia;Bacteroidales;Bacteroidaceae;Bacteroides;Bacteroides fragilis	0.014435	0.00952744	0.0265453	0.00496475	0.0492719	0.0174383	0.0314424	0	0.0216025	0.0166528	0.0234128	0.00964972	0.00477737	0.0351535	0.0219491	0.0267829	0.0237383	0.0161773	0.0168001	0	0.00915751	0	0.0166653	0.0210423	0.03334	0.013113	0.0168943	0.00531971	0.0243181	0.0104866	0.0152975	0.02868	0.0275756	0	0.041324	0.0148618	0.024914	0	0.015116	0.0201369	0.035325	0.0184786	0.00892897	0.00340182	0.0162955	0	0.00814399	0.0167673
OTU_696	Bacteria;Firmicutes;Clostridia;Lachnospirales;Lachnospiraceae;Eisenbergiella;unknown species	0.011548	0	0.0113766	0	0	0	0	0.0108436	0.0144017	0.0041632	0.00780427	0.0128663	0	0.00468713	0.00365818	0.0170437	0.028486	0.00404433	0.00560004	0	0	0	0	0.0140282	0	0.0426174	0.0281571	0.0159591	0.00810603	0.0209732	0	0	0.00551511	0.00459432	0.123972	0	0.00498281	0.0195093	0.022674	0.0201369	0	0.0184786	0.0133935	0.0170091	0	0	0	0
OTU_697	Bacteria;Firmicutes;Clostridia;Lachnospirales;Lachnospiraceae;Lachnospiraceae FE2018 group;unknown species	0	0	0	0	0	0.00871916	0.0104808	0.0289164	0.00360042	0	0	0	0.00955475	0.00234357	0	0	0	0	0	0.0323595	0	0.0601251	0	0	0.003334	0	0	0	0	0	0.00509918	0	0	0	0	0.0297236	0	0	0.0680221	0.0134246	0	0	0.0133935	0	0	0.00548817	0	0
OTU_698	Bacteria;Firmicutes;Clostridia;Oscillospirales;Ruminococcaceae;DTU089;unknown species	0.00577401	0.00476372	0	0	0	0.00435958	0	0.00722909	0.00180021	0	0.00390213	0	0.00477737	0	0	0.00973923	0.00949532	0	0	0.00462278	0.00915751	0.02405	0.0166653	0.0070141	0.006668	0.00655652	0.00281571	0	0.0243181	0.0104866	0	0	0.0165453	0.0183773	0.0082648	0.0247696	0.0199312	0.0243867	0.00755801	0	0.00504643	0.0246381	0.0714318	0.00340182	0	0.0164645	0.012216	0.0419182
OTU_699	Bacteria;Firmicutes;Clostridia;Lachnospirales;Lachnospiraceae;Lachnospiraceae UCG-008;unknown species	0.002887	0	0.0113766	0.00248238	0.00547465	0.00871916	0	0.00361454	0.0108013	0.0041632	0	0.00643314	0	0.00468713	0	0	0.00474766	0	0.00560004	0	0.00915751	0	0	0.0280564	0.023338	0	0.00281571	0.0212789	0.012159	0	0	0.00717	0	0.00459432	0	0	0	0	0	0	0.00504643	0.00615953	0	0	0.00543183	0.0164645	0	0
OTU_700	Bacteria;Firmicutes;Clostridia;Lachnospirales;Lachnospiraceae;[Ruminococcus] torques group;Multi-affiliation	0.011548	0.00476372	0.00379219	0	0.016424	0.0130787	0.0052404	0.00361454	0.0126015	0.0124896	0	0.00964972	0.0143321	0.00234357	0	0.0146088	0	0.00404433	0	0	0	0	0	0	0.006668	0	0.00844714	0	0.0243181	0	0	0.00717	0.00551511	0	0.0041324	0.00495393	0	0.014632	0.015116	0	0	0	0.00446449	0.00340182	0.0217273	0.0109763	0.02036	0.0167673
OTU_701	Bacteria;Firmicutes;Clostridia;Oscillospirales;Ruminococcaceae;Faecalibacterium;unknown species	0.00866101	0	0	0	0.0109493	0	0.026202	0	0.00180021	0	0.00780427	0	0	0	0	0	0	0	0	0	0	0	0	0	0	0	0	0	0	0	0	0	0	0	0	0	0	0	0	0	0	0	0	0	0.0217273	0	0.00407199	0
OTU_702	Bacteria;Firmicutes;Clostridia;Lachnospirales;Lachnospiraceae;Lachnospiraceae FE2018 group;unknown species	0.00577401	0	0	0	0	0.00435958	0.0052404	0	0.00540064	0	0	0	0	0	0	0	0	0	0	0	0	0.00601251	0	0	0.003334	0	0	0	0	0	0.0101984	0	0.00551511	0.00459432	0	0.0247696	0	0	0.00755801	0.0134246	0	0	0.116077	0	0	0.0219527	0	0.0335345
OTU_703	Bacteria;Firmicutes;Clostridia;Lachnospirales;Lachnospiraceae;unknown genus;unknown species	0.011548	0	0	0	0	0.0217979	0.00786061	0	0.00360042	0	0.058532	0	0.0286642	0.0070307	0.0438982	0.00973923	0.00474766	0	0.0112001	0.00462278	0	0.0180375	0	0.0070141	0	0	0	0	0.00405301	0	0	0	0.0110302	0.00459432	0.0041324	0	0.0149484	0	0.015116	0	0	0.0184786	0	0	0	0.00548817	0.016288	0
OTU_704	Bacteria;Firmicutes;Clostridia;Lachnospirales;Lachnospiraceae;Multi-affiliation;Multi-affiliation	0	0	0.0189609	0	0	0	0	0	0	0	0	0.00643314	0	0.0140614	0.0219491	0	0.00949532	0	0	0	0.00457875	0	0	0	0	0	0	0	0	0	0	0	0.00551511	0	0.0123972	0	0.00498281	0	0	0	0	0	0	0	0	0.0768344	0	0
OTU_705	Bacteria;Firmicutes;Clostridia;Lachnospirales;Lachnospiraceae;Fusicatenibacter;unknown species	0	0.00952744	0.00379219	0	0.00547465	0	0	0.0180727	0.00540064	0	0.0546299	0	0.0143321	0	0	0	0.00474766	0	0.00560004	0.00462278	0	0.012025	0.00833264	0.0210423	0.023338	0	0	0.0106394	0.00405301	0	0	0	0.0441209	0.0183773	0	0	0.00498281	0.00487734	0	0	0.00504643	0.0246381	0	0	0	0	0	0.0503018
OTU_706	Bacteria;Firmicutes;Clostridia;Clostridia UCG-014;unknown family;unknown genus;unknown species	0	0	0.00758438	0	0	0	0	0.07952	0.00900106	0	0	0	0	0	0	0	0	0	0	0	0	0	0	0	0	0	0	0	0	0	0	0	0	0	0	0	0	0.00487734	0	0	0	0	0	0	0	0	0	0
OTU_707	Bacteria;Firmicutes;Clostridia;Oscillospirales;Ruminococcaceae;Faecalibacterium;unknown species	0.002887	0	0	0	0	0.00435958	0	0.00361454	0	0.00832639	0	0.00643314	0.0286642	0	0	0	0	0.012133	0	0.0138683	0.00915751	0.02405	0.0333306	0	0.036674	0	0.00281571	0.0425577	0.00405301	0.00524329	0.0152975	0.01434	0	0	0.0165296	0.0247696	0	0	0	0	0	0.0615953	0	0.00680365	0.0108637	0.0109763	0	0.0167673
OTU_708	Bacteria;Firmicutes;Clostridia;Clostridia vadinBB60 group;unknown family;unknown genus;unknown species	0.00866101	0	0	0	0.0109493	0	0.0052404	0.0144582	0.00720085	0	0	0.00321657	0.0286642	0	0	0.00243481	0.014243	0.0323546	0	0.00462278	0.0228938	0.02405	0	0	0.003334	0.0622869	0.00563142	0	0	0.0104866	0.0254959	0.00717	0.0220604	0	0.0082648	0	0.0149484	0	0.015116	0.00671231	0	0	0.00446449	0.0136073	0.0162955	0	0	0.0167673
OTU_709	Bacteria;Firmicutes;Clostridia;Lachnospirales;Lachnospiraceae;unknown genus;Multi-affiliation	0	0.00952744	0	0	0	0	0.00786061	0	0.00720085	0	0.00390213	0	0	0.00234357	0	0.00486962	0	0	0	0.0184911	0	0	0.0416632	0.0280564	0	0	0	0	0	0	0	0	0.0165453	0	0	0.00990786	0	0	0	0	0.0151393	0.00615953	0.00446449	0	0	0.0219527	0	0.00838364
OTU_710	Bacteria;Firmicutes;Clostridia;Lachnospirales;Lachnospiraceae;unknown genus;unknown species	0.017322	0.0238186	0.00379219	0	0.00547465	0.0130787	0	0.0361454	0.00180021	0	0.0117064	0	0.00955475	0	0	0	0.00474766	0	0	0.0693417	0	0.0481	0	0	0.003334	0	0	0	0	0	0	0	0	0.013783	0	0.0198157	0	0	0.030232	0.00671231	0	0	0.0178579	0	0.00543183	0.0164645	0	0.0251509
OTU_711	Bacteria;Firmicutes;Clostridia;Lachnospirales;Lachnospiraceae;GCA-900066575;unknown species	0.00577401	0	0	0	0.00547465	0.0217979	0	0	0	0.0166528	0.00780427	0	0	0.016405	0.0438982	0.00730442	0.014243	0	0.00560004	0	0	0.0180375	0.0166653	0	0	0	0.00281571	0	0.0162121	0.00524329	0	0	0.0165453	0	0.0041324	0.0247696	0.0149484	0.00975467	0.015116	0.00671231	0	0.0123191	0.0178579	0.00340182	0.00543183	0.0109763	0	0.0251509
OTU_712	Bacteria;Firmicutes;Clostridia;Lachnospirales;Lachnospiraceae;unknown genus;bacterium ic1311	0	0	0	0.0148943	0.0328479	0	0	0.0433745	0.0216025	0	0.0117064	0	0	0	0	0.00973923	0	0	0	0	0	0	0	0	0	0	0	0	0	0	0	0	0.0165453	0.00459432	0	0.00495393	0	0	0	0	0	0	0	0	0	0	0	0
OTU_713	Bacteria;Firmicutes;Clostridia;Clostridia vadinBB60 group;unknown family;unknown genus;unknown species	0	0.0190549	0	0	0	0	0	0.00361454	0	0.0166528	0.00390213	0.00321657	0	0	0.00731636	0.00243481	0	0.00404433	0	0.0138683	0.00457875	0.00601251	0.0166653	0	0	0.00327826	0.00844714	0	0	0	0	0.00717	0	0	0	0	0.0348797	0.00975467	0	0	0.0504643	0.0369572	0.00446449	0	0	0.109763	0.00814399	0.00838364
[truncated: 24 more columns]
